# Supplementary material for: Spatial modeling algorithms for reactions and transport in biological cells
Source: Nat Comput Sci. 2024 Dec 19;5(1):76–89. doi: 10.1038/s43588-024-00745-x (PMC11774757; doi:10.1038/s43588-024-00745-x)
Supplement: Supplementary file 4 — Source data for Supplementary Figs. 1 and 2. [file 43588_2024_745_MOESM4_ESM.xlsx]

## Sheet: SupplFig1
Time (ms)	0 refinements, 2ms	0 refinements, 1 ms	0 refinements, 0.5 ms	0 refinements, 0.25 ms	1 refinement, 2ms	1 refinement, 1 ms	1 refinement, 0.5 ms	1 refinement, 0.25 ms	2 refinements, 2ms	2 refinements, 1 ms	2 refinements, 0.5 ms	2 refinements, 0.25 ms
0	0.1	0.1	0.1	0.1	0.1	0.1	0.1	0.1	0.1	0.1	0.1	0.1
0.25	0.314465	0.568405	0.936328	1.25169	0.310748	0.563341	0.930286	1.24502	0.308627	0.560517	0.927012	1.2415
0.5	0.52893	1.03681	1.77266	1.80219	0.521496	1.02668	1.76057	1.78993	0.517254	1.02103	1.75402	1.7833
0.75	0.743395	1.50522	1.88084	1.98592	0.732244	1.49002	1.86451	1.969	0.725881	1.48155	1.85549	1.95967
1	0.95786	1.97362	1.98903	2.01388	0.942992	1.95336	1.96845	1.99304	0.934508	1.94207	1.95695	1.98141
1.25	1.17232	1.92147	1.9437	1.9774	1.15374	1.89878	1.92017	1.95332	1.14313	1.88602	1.90692	1.93975
1.5	1.38679	1.86932	1.89837	1.91546	1.36449	1.84419	1.8719	1.8887	1.35176	1.82997	1.85689	1.87354
1.75	1.60125	1.81717	1.82951	1.84444	1.57524	1.78961	1.8011	1.81555	1.56039	1.77393	1.78492	1.79908
2	1.81572	1.76502	1.76064	1.7712	1.78598	1.73502	1.7303	1.7406	1.76902	1.71788	1.71295	1.72311
2.25	1.75786	1.70082	1.69146	1.69853	1.72754	1.66989	1.65995	1.66662	1.71021	1.65217	1.64188	1.64832
2.5	1.70001	1.63662	1.62227	1.62757	1.6691	1.60476	1.58959	1.59468	1.6514	1.58647	1.5708	1.57577
2.75	1.64215	1.57242	1.55681	1.55879	1.61066	1.53963	1.52351	1.52519	1.59259	1.52076	1.50433	1.50583
3	1.5843	1.50821	1.49134	1.49236	1.55222	1.4745	1.45742	1.45828	1.53378	1.45506	1.43785	1.43862
3.25	1.52644	1.45131	1.43027	1.42834	1.49378	1.41745	1.39611	1.39398	1.47497	1.39791	1.37637	1.37411
3.5	1.46859	1.39441	1.36919	1.36674	1.43534	1.36041	1.33481	1.33224	1.41616	1.34075	1.3149	1.31228
3.75	1.41073	1.33751	1.31257	1.30753	1.3769	1.30336	1.27821	1.27303	1.35735	1.2836	1.2583	1.25304
4	1.35288	1.28061	1.25594	1.25067	1.31846	1.24632	1.22161	1.21628	1.29854	1.22645	1.20169	1.19633
4.25	1.30788	1.23152	1.20364	1.19613	1.27372	1.19745	1.16951	1.16193	1.25393	1.17769	1.14969	1.14207
4.5	1.26287	1.18243	1.15135	1.14384	1.22897	1.14858	1.11742	1.1099	1.20932	1.12893	1.09769	1.09017
4.75	1.21787	1.13334	1.10319	1.09375	1.18423	1.09972	1.06957	1.06012	1.16471	1.08018	1.05001	1.04055
5	1.17287	1.08425	1.05504	1.04578	1.13948	1.05085	1.02173	1.0125	1.1201	1.03142	1.00233	0.993125
5.25	1.12787	1.04237	1.01078	0.999868	1.09474	1.00935	0.977857	0.966975	1.0755	0.990134	0.958672	0.947808
5.5	1.08286	1.0005	0.966534	0.95594	1.05	0.967858	0.933988	0.923457	1.03089	0.948844	0.915011	0.904515
5.75	1.03786	0.958628	0.925935	0.913923	1.00525	0.926362	0.893809	0.881869	0.986279	0.907555	0.875066	0.863165
6	0.992859	0.916756	0.885335	0.873746	0.96051	0.884866	0.85363	0.842132	0.94167	0.866266	0.835121	0.823675
6.25	0.959521	0.881255	0.848125	0.835335	0.927582	0.849793	0.816861	0.804171	0.908975	0.831434	0.7986	0.785965
6.5	0.926184	0.845755	0.810914	0.798618	0.894655	0.81472	0.780092	0.767909	0.876279	0.796602	0.762079	0.74996
6.75	0.892847	0.810254	0.776836	0.763527	0.861728	0.779647	0.746462	0.733276	0.843583	0.76177	0.728704	0.715586
7	0.85951	0.774753	0.742758	0.729994	0.828801	0.744574	0.712832	0.7002	0.810887	0.726938	0.695329	0.68277
7.25	0.826173	0.744751	0.711565	0.697951	0.795874	0.715006	0.682088	0.668614	0.778192	0.697618	0.664841	0.651444
7.5	0.792836	0.714748	0.680373	0.667337	0.762946	0.685437	0.651343	0.638453	0.745496	0.668298	0.634352	0.621544
7.75	0.759499	0.684745	0.651834	0.638089	0.730019	0.655869	0.623248	0.609657	0.7128	0.638978	0.606512	0.593007
8	0.726162	0.654743	0.623294	0.610149	0.697092	0.626301	0.595152	0.582165	0.680104	0.609658	0.578672	0.565773
8.25	0.701786	0.629437	0.597194	0.583462	0.673122	0.60142	0.569488	0.55592	0.65637	0.585024	0.553261	0.539785
8.5	0.677411	0.604132	0.571093	0.557972	0.649152	0.576539	0.543825	0.530871	0.632635	0.560389	0.527851	0.514992
8.75	0.653035	0.578826	0.547232	0.53363	0.625182	0.551659	0.520395	0.506965	0.6089	0.535755	0.504673	0.49134
9	0.628659	0.553521	0.523372	0.510387	0.601212	0.526778	0.496965	0.484155	0.585166	0.511121	0.481495	0.468784
9.25	0.604284	0.53222	0.501573	0.488195	0.577242	0.505893	0.475591	0.462394	0.561431	0.49048	0.460371	0.447276
9.5	0.579908	0.510919	0.479773	0.467013	0.553272	0.485007	0.454218	0.44164	0.537696	0.469839	0.439248	0.426776
9.75	0.555532	0.489618	0.459871	0.446798	0.529302	0.464121	0.434739	0.421852	0.513962	0.449198	0.420021	0.407242
10	0.531157	0.468317	0.43997	0.42751	0.505332	0.443236	0.41526	0.402992	0.490227	0.428556	0.400793	0.388636
10.25	0.51348	0.45044	0.421819	0.409114	0.48805	0.425773	0.397533	0.385023	0.47318	0.411341	0.383319	0.370922
10.5	0.495803	0.432564	0.403668	0.391572	0.470767	0.40831	0.379805	0.36791	0.456132	0.394126	0.365845	0.354068
10.75	0.478126	0.414688	0.387136	0.374853	0.453485	0.390848	0.363699	0.351622	0.439085	0.376911	0.349997	0.33804
11	0.460449	0.396812	0.370603	0.358924	0.436203	0.373385	0.347594	0.336127	0.422038	0.359695	0.33415	0.322808
11.25	0.442772	0.381883	0.355571	0.343756	0.41892	0.358878	0.332994	0.321396	0.404991	0.345444	0.319813	0.308344
11.5	0.425095	0.366954	0.340538	0.32932	0.401638	0.34437	0.318394	0.307401	0.387943	0.331192	0.305476	0.294619
11.75	0.407418	0.352025	0.326896	0.315588	0.384356	0.329863	0.305193	0.294115	0.370896	0.31694	0.292545	0.281606
12	0.389741	0.337096	0.313254	0.302535	0.367073	0.315355	0.291992	0.281513	0.353849	0.302688	0.279613	0.269281
12.25	0.377125	0.324717	0.300905	0.290135	0.354865	0.303411	0.280091	0.269569	0.341888	0.291009	0.267988	0.257616
12.5	0.364509	0.312339	0.288555	0.278365	0.342657	0.291467	0.26819	0.258258	0.329928	0.279331	0.256362	0.246587
12.75	0.351892	0.29996	0.277404	0.267199	0.330449	0.279523	0.257495	0.247556	0.317967	0.267652	0.245947	0.23617
13	0.339276	0.287582	0.266253	0.256616	0.318241	0.267579	0.2468	0.237439	0.306006	0.255974	0.235531	0.226339
13.25	0.32666	0.27741	0.256212	0.246593	0.306033	0.257851	0.23722	0.227884	0.294046	0.246516	0.226232	0.21707
13.5	0.314044	0.267239	0.246172	0.237106	0.293825	0.248123	0.22764	0.218866	0.282085	0.237058	0.216933	0.208338
13.75	0.301428	0.257068	0.237157	0.228135	0.281616	0.238396	0.219084	0.210363	0.270125	0.2276	0.208656	0.200119
14	0.288811	0.246896	0.228141	0.219656	0.269408	0.228668	0.210529	0.202351	0.258164	0.218142	0.200379	0.192389
14.25	0.280047	0.238618	0.220068	0.211649	0.261054	0.220828	0.202909	0.194806	0.250057	0.210566	0.193033	0.185122
14.5	0.271282	0.23034	0.211994	0.204092	0.252701	0.212988	0.19529	0.187705	0.24195	0.202989	0.185686	0.178295
14.75	0.262517	0.222061	0.20478	0.196963	0.244347	0.205148	0.188518	0.181027	0.233844	0.195412	0.179179	0.171885
15	0.253752	0.213783	0.197566	0.19024	0.235993	0.197308	0.181747	0.174747	0.225737	0.187836	0.172671	0.165866
15.25	0.244988	0.207099	0.191131	0.183905	0.227639	0.191039	0.175739	0.168844	0.21763	0.181812	0.166914	0.160218
15.5	0.236223	0.200416	0.184697	0.177935	0.219286	0.18477	0.169731	0.163296	0.209524	0.175788	0.161157	0.154918
15.75	0.227458	0.193732	0.178964	0.172311	0.210932	0.178501	0.164404	0.158083	0.201417	0.169764	0.156067	0.149944
16	0.218693	0.187048	0.173232	0.167014	0.202578	0.172232	0.159077	0.153184	0.19331	0.16374	0.150977	0.145276
16.25	0.212759	0.181677	0.168127	0.162024	0.19701	0.167237	0.154355	0.14858	0.187956	0.158964	0.146475	0.140894
16.5	0.206825	0.176307	0.163023	0.157324	0.191442	0.162243	0.149633	0.144252	0.182602	0.154188	0.141974	0.13678
16.75	0.200891	0.170936	0.158478	0.152896	0.185874	0.157249	0.145444	0.140183	0.177248	0.149412	0.13799	0.132915
17	0.194957	0.165565	0.153932	0.148724	0.180307	0.152254	0.141255	0.136355	0.171894	0.144636	0.134006	0.129284
17.25	0.189023	0.161252	0.149882	0.14479	0.174739	0.148272	0.137535	0.132752	0.16654	0.140842	0.130473	0.125869
17.5	0.183089	0.156939	0.145831	0.141081	0.169171	0.144289	0.133815	0.12936	0.161186	0.137048	0.126941	0.122656
17.75	0.177155	0.152626	0.142216	0.137581	0.163603	0.140307	0.130505	0.126164	0.155832	0.133255	0.123804	0.119631
18	0.171221	0.148312	0.138601	0.134276	0.158035	0.136325	0.127195	0.123151	0.150478	0.129461	0.120666	0.116781
18.25	0.167236	0.144837	0.135369	0.131155	0.154341	0.133133	0.124243	0.120308	0.146949	0.12643	0.117871	0.114094
18.5	0.163251	0.141361	0.132136	0.128205	0.150646	0.129942	0.121291	0.117623	0.14342	0.123399	0.115076	0.111557
18.75	0.159266	0.137886	0.12924	0.125414	0.146952	0.12675	0.118651	0.115086	0.139891	0.120368	0.112579	0.109161
19	0.155281	0.13441	0.126343	0.122771	0.143258	0.123559	0.116011	0.112686	0.136363	0.117337	0.110082	0.106896
19.25	0.151297	0.13159	0.12374	0.120267	0.139564	0.12098	0.113642	0.110413	0.132834	0.114892	0.107843	0.104751
19.5	0.147312	0.12877	0.121136	0.117893	0.13587	0.118401	0.111273	0.108259	0.129305	0.112448	0.105605	0.102719
19.75	0.143327	0.12595	0.11879	0.115639	0.132175	0.115821	0.10914	0.106216	0.125777	0.110003	0.103591	0.100792
20	0.139342	0.12313	0.116443	0.113497	0.128481	0.113242	0.107008	0.104275	0.122248	0.107559	0.101576	0.0989623
20.25	0.136631	0.120819	0.11432	0.11146	0.125987	0.111135	0.10508	0.10243	0.119875	0.105565	0.0997573	0.0972229
20.5	0.133919	0.118509	0.112197	0.109521	0.123492	0.109028	0.103153	0.100674	0.117502	0.103571	0.0979381	0.0955676
20.75	0.131208	0.116198	0.110269	0.107672	0.120998	0.106921	0.101405	0.0990006	0.115129	0.101577	0.0962883	0.0939907
21	0.128496	0.113888	0.108342	0.105909	0.118503	0.104814	0.0996563	0.0974047	0.112756	0.0995824	0.0946386	0.0924867
21.25	0.125785	0.111973	0.106586	0.104225	0.116009	0.103071	0.0980639	0.0958808	0.110383	0.0979342	0.0931364	0.0910507
21.5	0.123073	0.110058	0.104829	0.102615	0.113514	0.101328	0.0964715	0.0944241	0.10801	0.096286	0.0916343	0.0896781
21.75	0.120361	0.108144	0.103223	0.101075	0.11102	0.099585	0.0950153	0.09303	0.105637	0.0946378	0.0902608	0.0883645
22	0.11765	0.106229	0.101616	0.0995989	0.108525	0.0978419	0.0935591	0.0916945	0.103264	0.0929897	0.0888874	0.0871062
22.25	0.11575	0.104622	0.100141	0.0981835	0.106785	0.0963804	0.0922222	0.0904138	0.101613	0.0916085	0.0876265	0.0858995
22.5	0.113851	0.103015	0.098666	0.0968247	0.105045	0.0949189	0.0908852	0.0891842	0.0999616	0.0902273	0.0863656	0.0847409
22.75	0.111951	0.101408	0.0973062	0.095519	0.103305	0.0934574	0.0896529	0.0880025	0.0983101	0.0888462	0.0852035	0.0836275
23	0.110052	0.0998008	0.0959464	0.094263	0.101565	0.0919959	0.0884206	0.0868658	0.0966587	0.087465	0.0840413	0.0825563
23.25	0.108152	0.0984342	0.0946883	0.0930536	0.099825	0.0907537	0.0872803	0.085771	0.0950072	0.0862914	0.082966	0.0815247
23.5	0.106253	0.0970676	0.0934301	0.091888	0.098085	0.0895114	0.08614	0.0847158	0.0933557	0.0851178	0.0818906	0.0805303
23.75	0.104353	0.095701	0.0922618	0.0907635	0.096345	0.0882692	0.0850809	0.0836977	0.0917043	0.0839443	0.0808919	0.0795708
24	0.102454	0.0943344	0.0910935	0.0896777	0.0946049	0.087027	0.0840219	0.0827144	0.0900528	0.0827707	0.0798931	0.0786442
24.25	0.100805	0.0931571	0.0900047	0.0886284	0.0930992	0.0859569	0.0830347	0.081764	0.0886266	0.08176	0.0789622	0.0777484
24.5	0.0991568	0.0919798	0.0889159	0.0876133	0.0915936	0.0848869	0.0820476	0.0808445	0.0872003	0.0807493	0.0780313	0.0768818
24.75	0.0975083	0.0908026	0.0878979	0.0866307	0.0900879	0.0838169	0.0811244	0.0799542	0.085774	0.0797385	0.0771606	0.0760426
25	0.0958598	0.0896253	0.0868799	0.0856785	0.0885823	0.0827469	0.0802012	0.0790914	0.0843478	0.0787278	0.0762899	0.0752294

## Sheet: SupplFig2
Assembly - standard	KSP solve - standard	Other - standard	Total - standard	Assembly - fine	KSP solve - fine	Other - fine	Total - fine	Assembly - extra fine	KSP solve - extra fine	Other - extra fine	Total - extra fine
202.416	21.7826	8.095	232.294	1537.9	148.606	57.392	1743.9	16165.7	1632.73	784.9	18583.3
195.955	21.8179	8.0612	225.834	1546.11	148.313	55.602	1750.02	15886.2	1612.49	786.9	18285.6
198.3	21.7607	7.9196	227.98	1550.47	147.925	57.084	1755.48	15820.5	1609.75	796.4	18226.6
210.952	21.734	8.0432	240.729	1548.18	147.322	56.892	1752.39
201.114	22.1814	8.0733	231.369	1548.69	147.446	56.662	1752.8
DOFs	Mean total time	Std total time
49194	231.641	5.10326
323328	1750.92	3.91355
2299090	18365.2	156.113
