# Supplementary material for: Spatial modeling algorithms for reactions and transport in biological cells
Source: Nat Comput Sci. 2024 Dec 19;5(1):76–89. doi: 10.1038/s43588-024-00745-x (PMC11774757; doi:10.1038/s43588-024-00745-x)
Supplement: Supplementary file 12 — Source data for Fig. 3. [file 43588_2024_745_MOESM12_ESM.xlsx]

## Sheet: Fig3
Time (min)	Circular - F-actin	Rect - F-actin	Star - F-actin	Circular - YAP/TAZ	Rect - YAP/TAZ	Star - YAP/TAZ
0	17.9	17.9	17.9	0.777778	0.777778	0.777778
0.25	18.3581	18.4308	18.5258	0.778363	0.778365	0.778367
0.5	20.888	21.0621	21.3666	0.779115	0.779125	0.779142
0.75	22.8276	23.0465	23.4054	0.77997	0.779989	0.78002
1	23.9332	24.1709	24.5485	0.780862	0.780889	0.780936
1.25	24.6442	24.9021	25.3072	0.781774	0.781812	0.781877
1.5	25.2546	25.5331	25.9843	0.782704	0.782753	0.782838
1.75	25.8904	26.2101	26.7291	0.783651	0.783714	0.783823
2	26.6251	27.0001	27.6103	0.784619	0.784698	0.784834
2.25	27.4943	27.9388	28.6615	0.785612	0.78571	0.785877
2.5	28.5075	29.0324	29.8918	0.786636	0.786756	0.786961
2.75	29.6644	30.2815	31.297	0.787698	0.787845	0.788093
3	30.9536	31.671	32.8613	0.788806	0.788983	0.789283
3.25	32.3617	33.1867	34.5697	0.78997	0.790182	0.790545
3.5	33.8662	34.8104	36.3953	0.791199	0.791456	0.791893
3.75	35.4458	36.5113	38.3072	0.792505	0.792811	0.793339
4	37.0777	38.2684	40.2772	0.7939	0.794265	0.794897
4.25	38.7394	40.0592	42.2817	0.795396	0.795838	0.796601
4.5	40.4101	41.8582	44.2908	0.797008	0.797537	0.798454
4.75	42.071	43.6468	46.2831	0.798751	0.799379	0.800478
5	43.7078	45.4076	48.2395	0.800631	0.801382	0.802696
5.25	45.3022	47.1258	50.1437	0.802683	0.803564	0.805129
5.5	46.8513	48.7896	51.9829	0.804893	0.805944	0.8078
5.75	48.3368	50.3903	53.7483	0.807308	0.808535	0.810726
6	49.7588	51.9227	55.4344	0.809922	0.811349	0.813923
6.25	51.114	53.3846	57.0397	0.812744	0.814395	0.817399
6.5	52.3989	54.7764	58.5639	0.815791	0.817672	0.821159
6.75	53.6117	56.0752	59.9776	0.819074	0.821268	0.825326
7	54.752	57.2971	61.3108	0.822603	0.82514	0.829806
7.25	55.8208	58.4532	62.5704	0.826387	0.829258	0.834582
7.5	56.8206	59.5453	63.7504	0.830428	0.833621	0.83969
7.75	57.7547	60.5377	64.8276	0.834725	0.838391	0.845257
8	58.6274	61.4789	65.8484	0.839272	0.843383	0.85109
8.25	59.4434	62.3637	66.7985	0.844061	0.848623	0.857264
8.5	60.1939	63.1619	67.6618	0.849142	0.854271	0.863887
8.75	60.8862	63.9271	68.4889	0.854498	0.86008	0.870703
9	61.5343	64.6178	69.2262	0.860071	0.866265	0.878016
9.25	62.1432	65.2665	69.9261	0.865839	0.872677	0.885552
9.5	62.686	65.8682	70.5667	0.871957	0.879342	0.893438
9.75	63.1982	66.4169	71.1579	0.878245	0.88631	0.901635
10	63.6781	66.9363	71.7093	0.884712	0.893447	0.91008
10.25	64.1053	67.4011	72.2096	0.891486	0.900912	0.918862
10.5	64.5138	67.8451	72.6799	0.898371	0.908503	0.92784
10.75	64.8807	68.241	73.1057	0.905508	0.916396	0.937121
11	65.2235	68.617	73.503	0.912796	0.924413	0.946595
11.25	65.5405	68.9572	73.8686	0.920244	0.932661	0.956287
11.5	65.8281	69.2725	74.2011	0.927878	0.941068	0.966205
11.75	66.0997	69.5682	74.5186	0.935613	0.949602	0.976225
12	66.342	69.83	74.7941	0.943534	0.958352	0.986529
12.25	66.5728	70.0903	75.0696	0.951527	0.967112	0.996832
12.5	66.7784	70.3056	75.2994	0.959675	0.976151	1.00743
12.75	66.9728	70.5209	75.5255	0.967892	0.98519	1.01805
13	67.149	70.7127	75.7317	0.976213	0.994361	1.02878
13.25	67.3113	70.888	75.9153	0.984615	1.00363	1.03963
13.5	67.4643	71.0627	76.0988	0.993063	1.0129	1.05049
13.75	67.5985	71.2039	76.2504	1.00161	1.02232	1.06148
14	67.7328	71.345	76.398	1.01015	1.03175	1.07249
14.25	67.8431	71.4772	76.54	1.01878	1.0412	1.08352
14.5	67.9531	71.5896	76.6574	1.02742	1.05072	1.0946
14.75	68.0522	71.7021	76.7748	1.03608	1.06024	1.10567
15	68.1415	71.8032	76.8836	1.04477	1.06976	1.11675
15.25	68.2308	71.8918	76.9759	1.05345	1.0793	1.12781
15.5	68.3036	71.9804	77.0683	1.06213	1.08883	1.13887
15.75	68.3753	72.0593	77.1533	1.0708	1.09834	1.14989
16	68.4437	72.1284	77.2251	1.07947	1.10782	1.16084
16.25	68.5008	72.1974	77.2969	1.08809	1.1173	1.17179
16.5	68.5578	72.2606	77.3651	1.09671	1.12673	1.18271
16.75	68.6103	72.3138	77.4203	1.10528	1.13609	1.19347
17	68.6551	72.367	77.4755	1.1138	1.14544	1.20423
17.25	68.7	72.4191	77.5307	1.12231	1.15477	1.21499
17.5	68.7411	72.4596	77.5736	1.13076	1.16393	1.2255
17.75	68.776	72.5001	77.6156	1.13911	1.17309	1.23599
18	68.8109	72.5406	77.6575	1.14746	1.18224	1.24648
18.25	68.8439	72.5746	77.6945	1.15576	1.19123	1.25681
18.5	68.8708	72.6051	77.726	1.1639	1.20013	1.26695
18.75	68.8976	72.6355	77.7575	1.17205	1.20903	1.2771
19	68.9245	72.6658	77.789	1.18019	1.21792	1.28725
19.25	68.9453	72.6884	77.8135	1.1881	1.22649	1.29704
19.5	68.9657	72.711	77.8369	1.19599	1.23507	1.30678
19.75	68.9861	72.7336	77.8602	1.20388	1.24365	1.31651
20	69.0041	72.7549	77.8833	1.21163	1.25214	1.32623
20.25	69.0195	72.7715	77.9004	1.21922	1.26035	1.33549
20.5	69.0348	72.788	77.9174	1.22682	1.26855	1.34476
20.75	69.0502	72.8046	77.9345	1.23441	1.27676	1.35403
21	69.0622	72.8201	77.9514	1.24173	1.28487	1.36327
21.25	69.0736	72.8321	77.9637	1.24899	1.29265	1.37202
21.5	69.0849	72.8441	77.976	1.25625	1.30044	1.38077
21.75	69.0962	72.856	77.9883	1.26351	1.30823	1.38952
22	69.1046	72.8679	78.0007	1.27041	1.316	1.39826
22.25	69.1129	72.8764	78.01	1.2773	1.32333	1.40655
22.5	69.1213	72.885	78.0188	1.2842	1.33066	1.41474
22.75	69.1296	72.8935	78.0275	1.29109	1.33799	1.42293
23	69.1356	72.902	78.0363	1.2976	1.34533	1.43113
23.25	69.1416	72.9089	78.0439	1.30411	1.35235	1.43907
23.5	69.1476	72.9149	78.0501	1.31061	1.3592	1.44668
23.75	69.1536	72.9209	78.0562	1.31712	1.36605	1.45429
24	69.1583	72.9269	78.0624	1.32329	1.3729	1.4619
24.25	69.1626	72.9329	78.0685	1.32939	1.37974	1.46951
24.5	69.1668	72.9371	78.0731	1.33548	1.38608	1.47665
24.75	69.1711	72.9412	78.0774	1.34157	1.39243	1.48366
25	69.1749	72.9454	78.0816	1.3475	1.39877	1.49067
25.25	69.178	72.9495	78.0859	1.35317	1.40512	1.49768
25.5	69.181	72.9535	78.0901	1.35883	1.41138	1.50469
25.75	69.184	72.9563	78.0931	1.3645	1.41721	1.51113
26	69.187	72.9591	78.096	1.37016	1.42304	1.51754
26.25	69.1893	72.962	78.0989	1.3755	1.42887	1.52394
26.5	69.1914	72.9648	78.1018	1.38073	1.4347	1.53034
26.75	69.1935	72.9675	78.1047	1.38596	1.44049	1.53675
27	69.1956	72.9694	78.1068	1.39119	1.4458	1.54265
27.25	69.1977	72.9713	78.1087	1.39641	1.45112	1.54845
27.5	69.1992	72.9732	78.1106	1.40126	1.45643	1.55425
27.75	69.2006	72.9751	78.1126	1.40605	1.46174	1.56005
28	69.202	72.9771	78.1145	1.41083	1.46705	1.56585
28.25	69.2034	72.9785	78.1161	1.41562	1.47199	1.57137
28.5	69.2048	72.9797	78.1174	1.42041	1.47679	1.57657
28.75	69.2059	72.981	78.1187	1.42487	1.48159	1.58178
29	69.2069	72.9822	78.12	1.42922	1.48639	1.58699
29.25	69.2078	72.9835	78.1212	1.43357	1.49119	1.59219
29.5	69.2088	72.9847	78.1225	1.43792	1.49593	1.5974
29.75	69.2097	72.9855	78.1234	1.44227	1.50023	1.60212
30	69.2106	72.9863	78.1242	1.44646	1.50452	1.60676
30.25	69.2112	72.9872	78.1251	1.45038	1.50882	1.61139
30.5	69.2118	72.988	78.1259	1.4543	1.51312	1.61602
30.75	69.2124	72.9888	78.1267	1.45822	1.51741	1.62065
31	69.2131	72.9895	78.1275	1.46214	1.52161	1.62529
31.25	69.2137	72.9901	78.1281	1.46606	1.52542	1.62941
31.5	69.2142	72.9906	78.1286	1.46968	1.52923	1.63349
31.75	69.2146	72.9911	78.1291	1.47319	1.53305	1.63758
32	69.215	72.9916	78.1297	1.47669	1.53686	1.64166
32.25	69.2154	72.9921	78.1302	1.4802	1.54067	1.64575
32.5	69.2158	72.9927	78.1307	1.4837	1.54448	1.64983
32.75	69.2162	72.993	78.1311	1.48721	1.54783	1.65354
33	69.2166	72.9933	78.1314	1.49065	1.55118	1.65711
33.25	69.2169	72.9936	78.1317	1.49402	1.55453	1.66068
33.5	69.2172	72.994	78.1321	1.49734	1.55789	1.66425
33.75	69.2175	72.9943	78.1324	1.50057	1.56124	1.66782
34	69.2178	72.9946	78.1327	1.50373	1.56459	1.67139
34.25	69.218	72.9949	78.133	1.50685	1.56772	1.67486
34.5	69.2183	72.9951	78.1332	1.50989	1.57064	1.67795
34.75	69.2185	72.9953	78.1334	1.51286	1.57356	1.68103
35	69.2187	72.9955	78.1336	1.51579	1.57649	1.68412
35.25	69.2188	72.9957	78.1338	1.51862	1.57941	1.68721
35.5	69.219	72.9959	78.134	1.52142	1.58233	1.6903
35.75	69.2191	72.9961	78.1342	1.52415	1.58525	1.69339
36	69.2193	72.9962	78.1344	1.52683	1.58789	1.69632
36.25	69.2194	72.9963	78.1345	1.52944	1.59041	1.69896
36.5	69.2195	72.9965	78.1347	1.532	1.59293	1.70161
36.75	69.2196	72.9966	78.1348	1.53451	1.59545	1.70426
37	69.2197	72.9967	78.1349	1.53696	1.59797	1.70691
37.25	69.2198	72.9968	78.135	1.53936	1.6005	1.70956
37.5	69.2198	72.9969	78.1351	1.54171	1.60302	1.7122
37.75	69.2199	72.997	78.1353	1.544	1.60534	1.71478
38	69.22	72.9971	78.1353	1.54626	1.6075	1.71702
38.25	69.22	72.9972	78.1354	1.54844	1.60965	1.71927
38.5	69.2201	72.9972	78.1355	1.55061	1.61181	1.72152
38.75	69.2202	72.9973	78.1355	1.55269	1.61396	1.72377
39	69.2202	72.9974	78.1356	1.55475	1.61611	1.72601
39.25	69.2202	72.9975	78.1357	1.55677	1.61827	1.72826
39.5	69.2203	72.9975	78.1358	1.55872	1.62042	1.73051
39.75	69.2203	72.9976	78.1358	1.56066	1.62224	1.73252
40	69.2204	72.9976	78.1358	1.56252	1.62407	1.73441
40.25	69.2204	72.9977	78.1359	1.56436	1.62589	1.7363
40.5	69.2204	72.9977	78.1359	1.56619	1.62771	1.73819
40.75	69.2204	72.9977	78.136	1.56791	1.62953	1.74008
41	69.2205	72.9978	78.136	1.56963	1.63135	1.74197
41.25	69.2205	72.9978	78.1361	1.57133	1.63318	1.74386
41.5	69.2205	72.9979	78.1361	1.57294	1.63497	1.74575
41.75	69.2205	72.9979	78.1361	1.57456	1.6365	1.74741
42	69.2205	72.9979	78.1361	1.57615	1.63802	1.74898
42.25	69.2206	72.9979	78.1362	1.57765	1.63955	1.75055
42.5	69.2206	72.998	78.1362	1.57915	1.64107	1.75212
42.75	69.2206	72.998	78.1362	1.58065	1.6426	1.75369
43	69.2206	72.998	78.1362	1.58205	1.64413	1.75526
43.25	69.2206	72.998	78.1363	1.58344	1.64565	1.75683
43.5	69.2206	72.9981	78.1363	1.58484	1.64718	1.7584
43.75	69.2206	72.9981	78.1363	1.58616	1.64849	1.75986
44	69.2206	72.9981	78.1363	1.58745	1.64976	1.76115
44.25	69.2207	72.9981	78.1363	1.58874	1.65102	1.76245
44.5	69.2207	72.9981	78.1363	1.59	1.65229	1.76374
44.75	69.2207	72.9981	78.1364	1.5912	1.65355	1.76503
45	69.2207	72.9981	78.1364	1.59239	1.65482	1.76633
45.25	69.2207	72.9981	78.1364	1.59358	1.65608	1.76762
45.5	69.2207	72.9982	78.1364	1.5947	1.65735	1.76891
45.75	69.2207	72.9982	78.1364	1.5958	1.65859	1.77021
46	69.2207	72.9982	78.1364	1.59689	1.65963	1.77134
46.25	69.2207	72.9982	78.1364	1.59798	1.66067	1.77239
46.5	69.2207	72.9982	78.1364	1.59899	1.6617	1.77344
46.75	69.2207	72.9982	78.1364	1.59999	1.66274	1.7745
47	69.2207	72.9982	78.1364	1.60099	1.66378	1.77555
47.25	69.2207	72.9982	78.1365	1.60199	1.66481	1.7766
47.5	69.2207	72.9982	78.1365	1.60291	1.66585	1.77766
47.75	69.2207	72.9982	78.1365	1.60382	1.66689	1.77871
48	69.2207	72.9982	78.1365	1.60472	1.66792	1.77976
48.25	69.2207	72.9982	78.1365	1.60563	1.66877	1.78071
48.5	69.2207	72.9982	78.1365	1.60648	1.66962	1.78156
48.75	69.2207	72.9982	78.1365	1.6073	1.67046	1.78241
49	69.2207	72.9983	78.1365	1.60812	1.6713	1.78326
49.25	69.2207	72.9983	78.1365	1.60894	1.67214	1.78411
49.5	69.2207	72.9983	78.1365	1.60974	1.67298	1.78496
49.75	69.2207	72.9983	78.1365	1.61048	1.67382	1.78581
50	69.2207	72.9983	78.1365	1.61121	1.67466	1.78666
50.25	69.2207	72.9983	78.1365	1.61195	1.6755	1.78751
50.5	69.2207	72.9983	78.1365	1.61268	1.67629	1.78836
50.75	69.2207	72.9983	78.1365	1.61338	1.67696	1.78905
51	69.2207	72.9983	78.1365	1.61403	1.67764	1.78971
51.25	69.2207	72.9983	78.1365	1.61468	1.67832	1.79038
51.5	69.2207	72.9983	78.1365	1.61533	1.67899	1.79105
51.75	69.2207	72.9983	78.1365	1.61598	1.67967	1.79172
52	69.2207	72.9983	78.1365	1.61663	1.68034	1.79239
52.25	69.2207	72.9983	78.1365	1.6172	1.68102	1.79306
52.5	69.2207	72.9983	78.1365	1.61777	1.6817	1.79373
52.75	69.2207	72.9983	78.1365	1.61834	1.68237	1.7944
53	69.2207	72.9983	78.1365	1.61891	1.68301	1.79507
53.25	69.2207	72.9983	78.1365	1.61948	1.68354	1.79569
53.5	69.2207	72.9983	78.1365	1.62003	1.68407	1.79621
53.75	69.2207	72.9983	78.1365	1.62052	1.6846	1.79672
54	69.2207	72.9983	78.1365	1.62102	1.68513	1.79724
54.25	69.2207	72.9983	78.1365	1.62151	1.68566	1.79775
54.5	69.2207	72.9983	78.1365	1.622	1.68618	1.79827
54.75	69.2207	72.9983	78.1365	1.62249	1.68671	1.79879
55	69.2207	72.9983	78.1365	1.62298	1.68724	1.7993
55.25	69.2207	72.9983	78.1365	1.62342	1.68777	1.79982
55.5	69.2207	72.9983	78.1365	1.62384	1.6883	1.80033
55.75	69.2207	72.9983	78.1365	1.62426	1.68881	1.80085
56	69.2207	72.9983	78.1365	1.62468	1.68921	1.80137
56.25	69.2207	72.9983	78.1365	1.6251	1.68962	1.8018
56.5	69.2207	72.9983	78.1365	1.62552	1.69002	1.80219
56.75	69.2207	72.9983	78.1365	1.62593	1.69043	1.80258
57	69.2207	72.9983	78.1365	1.62634	1.69083	1.80296
57.25	69.2207	72.9983	78.1365	1.62675	1.69124	1.80335
57.5	69.2207	72.9983	78.1365	1.62713	1.69165	1.80374
57.75	69.2207	72.9983	78.1365	1.62751	1.69205	1.80413
58	69.2207	72.9983	78.1365	1.62788	1.69246	1.80452
58.25	69.2207	72.9983	78.1365	1.62825	1.69286	1.80491
58.5	69.2207	72.9983	78.1365	1.6286	1.69327	1.8053
58.75	69.2207	72.9983	78.1365	1.62894	1.69367	1.80568
59	69.2207	72.9983	78.1365	1.62928	1.69398	1.80607
59.25	69.2207	72.9983	78.1365	1.62961	1.69428	1.80646
59.5	69.2207	72.9983	78.1365	1.62992	1.69459	1.80676
59.75	69.2207	72.9983	78.1365	1.63023	1.69489	1.80705
60	69.2207	72.9983	78.1365	1.63054	1.69519	1.80733
