# Supplementary material for: Spatial modeling algorithms for reactions and transport in biological cells
Source: Nat Comput Sci. 2024 Dec 19;5(1):76–89. doi: 10.1038/s43588-024-00745-x (PMC11774757; doi:10.1038/s43588-024-00745-x)
Supplement: Supplementary file 13 — Source data for Fig. 4, organized by panel. [file 43588_2024_745_MOESM13_ESM.xlsx]

## Sheet: Fig4D
Time (ms)	Ca - spine head	CaSA - spine head	Ca - dendritic shaft	CaSA - dendritic shaft
0	0.1	60	0.1	60
0.25	2.68226	60.2032	0.111638	60.017
0.5	3.99106	60.5214	0.12624	60.0393
0.75	4.43753	60.8828	0.137614	60.0655
1	4.49425	61.2471	0.144873	60.094
1.25	4.37204	61.5938	0.148402	60.1239
1.5	4.19619	61.9203	0.149818	60.1541
1.75	4.00198	62.2269	0.149837	60.1841
2	3.80527	62.5147	0.14895	60.2138
2.25	3.6141	62.783	0.147416	60.2428
2.5	3.43032	63.0362	0.145542	60.2712
2.75	3.25457	63.2755	0.14344	60.2989
3	3.08691	63.5022	0.141183	60.3259
3.25	2.92842	63.7154	0.138808	60.3521
3.5	2.77747	63.918	0.136365	60.3775
3.75	2.63371	64.1107	0.133875	60.4023
4	2.49683	64.2942	0.131354	60.4264
4.25	2.36756	64.4677	0.12881	60.4497
4.5	2.24446	64.6333	0.126257	60.4723
4.75	2.12723	64.7915	0.123703	60.4942
5	2.01562	64.9427	0.121153	60.5155
5.25	1.91018	65.0862	0.118614	60.536
5.5	1.80977	65.2237	0.11609	60.5559
5.75	1.71413	65.3555	0.113586	60.5751
6	1.62305	65.4818	0.111103	60.5938
6.25	1.53701	65.6023	0.108649	60.6117
6.5	1.45504	65.7179	0.106225	60.6291
6.75	1.37697	65.829	0.10383	60.6459
7	1.30261	65.9358	0.101468	60.6621
7.25	1.23237	66.0379	0.0991455	60.6777
7.5	1.16547	66.1361	0.0968591	60.6928
7.75	1.10178	66.2307	0.0946096	60.7074
8	1.04114	66.3217	0.0923982	60.7215
8.25	0.983912	66.4088	0.0902321	60.735
8.5	0.92946	66.4926	0.0881058	60.748
8.75	0.877676	66.5734	0.0860197	60.7607
9	0.828456	66.6511	0.0839742	60.7728
9.25	0.7821	66.7254	0.0819765	60.7845
9.5	0.738096	66.7969	0.08002	60.7958
9.75	0.69636	66.8657	0.0781048	60.8067
10	0.656815	66.9317	0.076231	60.8172
10.25	0.619726	66.9946	0.0744054	60.8273
10.5	0.584662	67.055	0.072621	60.837
10.75	0.551557	67.1127	0.0708776	60.8465
11	0.520343	67.168	0.0691751	60.8555
11.25	0.49125	67.2204	0.06752	60.8643
11.5	0.4639	67.2704	0.065905	60.8727
11.75	0.43823	67.318	0.0643299	60.8809
12	0.414172	67.3633	0.0627943	60.8888
12.25	0.391907	67.406	0.0613041	60.8964
12.5	0.371099	67.4465	0.0598524	60.9038
12.75	0.35168	67.485	0.0584385	60.9109
13	0.333579	67.5214	0.0570621	60.9178
13.25	0.316925	67.5556	0.0557283	60.9245
13.5	0.30143	67.588	0.0544305	60.931
13.75	0.287027	67.6186	0.053168	60.9372
14	0.273649	67.6476	0.05194	60.9433
14.25	0.261381	67.6748	0.0507514	60.9492
14.5	0.249993	67.7005	0.0495957	60.955
14.75	0.239425	67.7249	0.0484721	60.9606
15	0.229621	67.748	0.0473799	60.966
15.25	0.220636	67.7698	0.0463234	60.9713
15.5	0.212297	67.7904	0.0452965	60.9764
15.75	0.204554	67.81	0.0442985	60.9814
16	0.197366	67.8286	0.0433286	60.9863
16.25	0.190768	67.8462	0.0423906	60.9911
16.5	0.184633	67.863	0.041479	60.9958
16.75	0.178925	67.879	0.0405932	61.0004
17	0.173613	67.8944	0.0397323	61.0048
17.25	0.168721	67.9089	0.0388997	61.0092
17.5	0.164158	67.9229	0.0380904	61.0135
17.75	0.159899	67.9362	0.037304	61.0177
18	0.15592	67.9491	0.0365396	61.0218
18.25	0.152239	67.9614	0.0358002	61.0259
18.5	0.148792	67.9732	0.0350815	61.0298
18.75	0.145561	67.9846	0.0343829	61.0337
19	0.142528	67.9956	0.0337038	61.0376
19.25	0.139708	68.0062	0.0330466	61.0414
19.5	0.137054	68.0164	0.0324078	61.0451
19.75	0.134554	68.0263	0.0317866	61.0488
20	0.132196	68.0359	0.0311826	61.0524
20.25	0.129989	68.0452	0.030598	61.0559
20.5	0.127902	68.0542	0.0300294	61.0594
20.75	0.125925	68.0629	0.0294765	61.0629
21	0.12405	68.0715	0.0289387	61.0663
21.25	0.122285	68.0797	0.028418	61.0697
21.5	0.120607	68.0878	0.0279115	61.0731
21.75	0.119008	68.0956	0.0274187	61.0764
22	0.117483	68.1033	0.0269393	61.0797
22.25	0.116039	68.1107	0.0264749	61.0829
22.5	0.114658	68.118	0.0260231	61.0861
22.75	0.113335	68.1252	0.0255834	61.0893
23	0.112067	68.1321	0.0251555	61.0924
23.25	0.110859	68.1389	0.0247409	61.0956
23.5	0.109697	68.1456	0.0243373	61.0987
23.75	0.108579	68.1521	0.0239445	61.1017
24	0.107502	68.1585	0.023562	61.1048
24.25	0.106469	68.1647	0.0231914	61.1078
24.5	0.105471	68.1709	0.0228305	61.1108
24.75	0.104507	68.1769	0.0224791	61.1138
25	0.103574	68.1828	0.0221369	61.1167

## Sheet: Fig4F
Time (ms)	Center Ca - SERCA	Center Ca - no SERCA	Edge Ca - SERCA	Edge Ca - no SERCA	CaSR - SERCA	CaSR - no SERCA
0	0.14	0.14	0.14	0.14	1300	1300
0.25	4.78737	5.37838	0.255384	0.265086	1029.65	974.055
0.5	5.05106	5.56007	0.507747	0.531915	867.21	783.761
0.75	4.83079	5.20702	0.773518	0.804322	750.204	652.545
1	4.51994	4.77082	0.990021	1.01687	659.691	555.298
1.25	4.20649	4.34913	1.14702	1.16154	586.699	479.831
1.5	3.91694	3.97057	1.24705	1.2436	527.409	420.711
1.75	3.65213	3.63122	1.30945	1.28566	476.958	371.731
2	3.41477	3.3333	1.34032	1.29547	434.393	331.482
2.25	3.20124	3.07021	1.35011	1.28476	397.794	297.619
2.5	3.00801	2.83613	1.34598	1.26136	365.827	268.574
2.75	2.83311	2.62774	1.33219	1.2299	337.765	243.494
3	2.67461	2.44192	1.312	1.19379	312.999	221.687
3.25	2.53069	2.27581	1.28781	1.15548	291.02	202.594
3.5	2.39968	2.12687	1.26136	1.1166	271.401	185.761
3.75	2.28006	1.99281	1.23381	1.07821	253.785	170.815
4	2.17045	1.87164	1.20598	1.04095	237.87	157.453
4.25	2.0696	1.76159	1.17834	1.00514	223.406	145.425
4.5	1.97642	1.66114	1.15121	0.970919	210.181	134.525
4.75	1.8907	1.56993	1.12484	0.938517	198.138	124.692
5	1.81276	1.18347	1.09961	0.893439	187.294	123.788
5.25	1.73992	0.920632	1.07527	0.843707	177.225	123.578
5.5	1.6715	0.789065	1.05175	0.791657	167.82	123.209
5.75	1.60925	0.711988	1.02953	0.742255	159.331	122.834
6	1.55113	0.652608	1.00829	0.697522	151.445	122.47
6.25	1.49575	0.604308	0.9877	0.656	143.96	122.113
6.5	1.4458	0.570178	0.968508	0.621979	137.261	121.784
6.75	1.3981	0.54006	0.949934	0.591033	130.882	121.471
7	1.35343	0.51538	0.932197	0.564257	124.939	121.179
7.25	1.16328	0.495072	0.904307	0.541602	123.682	120.914
7.5	0.909496	0.476677	0.871976	0.52075	124.474	120.661
7.75	0.806179	0.462126	0.835317	0.50396	125.113	120.441
8	0.72329	0.448097	0.79807	0.487721	125.731	120.226
8.25	0.676459	0.437106	0.763858	0.474892	126.368	120.044
8.5	0.630572	0.426194	0.729726	0.462152	127.006	119.863
8.75	0.600235	0.417486	0.701287	0.451962	127.676	119.711
9	0.570326	0.408839	0.673004	0.441842	128.347	119.561
9.25	0.548104	0.401646	0.649796	0.433426	129.051	119.434
9.5	0.527011	0.394667	0.627335	0.42526	129.759	119.31
9.75	0.509594	0.388518	0.608111	0.41807	130.491	119.201
10	0.494026	0.382785	0.590515	0.41137	131.235	119.1
10.25	0.479754	0.377381	0.57424	0.405058	131.989	119.005
10.5	0.467903	0.372592	0.560431	0.399471	132.763	118.924
10.75	0.456053	0.367804	0.546622	0.393884	133.537	118.842
11	0.446591	0.363683	0.535432	0.389084	134.333	118.775
11.25	0.437348	0.359624	0.524482	0.384357	135.13	118.709
11.5	0.428785	0.355773	0.514306	0.379876	135.934	118.648
11.75	0.42142	0.352289	0.505494	0.375828	136.749	118.595
12	0.414056	0.348805	0.496682	0.371781	137.565	118.543
12.25	0.407633	0.345637	0.488963	0.368108	138.388	118.498
12.5	0.401653	0.342618	0.481758	0.364611	139.215	118.457
12.75	0.395672	0.339599	0.474552	0.361114	140.042	118.415
13	0.39059	0.336912	0.468403	0.358012	140.875	118.381
13.25	0.38565	0.334277	0.462419	0.354972	141.709	118.349
13.5	0.38071	0.331642	0.456436	0.351932	142.543	118.316
13.75	0.376496	0.329301	0.451313	0.349243	143.38	118.29
14	0.372356	0.326991	0.446278	0.34659	144.218	118.265
14.25	0.368216	0.324681	0.441243	0.343937	145.055	118.24
14.5	0.364581	0.322594	0.436812	0.341552	145.892	118.219
14.75	0.361071	0.320562	0.43253	0.339232	146.729	118.2
15	0.357561	0.318531	0.428247	0.336913	147.565	118.18
15.25	0.354326	0.31663	0.424297	0.334751	148.401	118.164
15.5	0.351324	0.314841	0.420626	0.332722	149.235	118.149
15.75	0.348322	0.313052	0.416955	0.330694	150.069	118.134
16	0.34537	0.311289	0.413345	0.328695	150.902	118.12
16.25	0.342786	0.309713	0.410182	0.326922	151.731	118.108
16.5	0.340202	0.308136	0.407018	0.325148	152.561	118.097
16.75	0.337619	0.30656	0.403855	0.323374	153.39	118.086
17	0.33522	0.305083	0.400917	0.321718	154.216	118.077
17.25	0.332987	0.303695	0.398182	0.320169	155.038	118.068
17.5	0.330754	0.302306	0.395447	0.31862	155.861	118.06
17.75	0.328522	0.300918	0.392712	0.317071	156.684	118.052
18	0.326514	0.299655	0.390252	0.315671	157.501	118.045
18.25	0.32458	0.298433	0.387883	0.314319	158.317	118.039
18.5	0.322646	0.29721	0.385514	0.312968	159.132	118.033
18.75	0.320712	0.295988	0.383146	0.311617	159.948	118.027
19	0.318981	0.294881	0.381026	0.310403	160.757	118.022
19.25	0.317303	0.293806	0.378972	0.309225	161.565	118.017
19.5	0.315626	0.29273	0.376919	0.308048	162.372	118.013
19.75	0.313948	0.291654	0.374865	0.30687	163.18	118.009
20	0.31241	0.290659	0.372984	0.305789	163.982	118.005
20.25	0.310954	0.289712	0.371203	0.304763	164.781	118.002
20.5	0.309498	0.288765	0.369422	0.303738	165.58	117.999
20.75	0.308042	0.287818	0.367642	0.302712	166.379	117.995
21	0.306636	0.286901	0.365923	0.301722	167.176	117.992
21.25	0.305372	0.286067	0.364378	0.300829	167.967	117.99
21.5	0.304107	0.285233	0.362834	0.299936	168.758	117.988
21.75	0.302843	0.284399	0.361289	0.299043	169.548	117.986
22	0.301578	0.283565	0.359745	0.29815	170.339	117.983
22.25	0.300425	0.282798	0.358337	0.297334	171.124	117.982
22.5	0.299327	0.282062	0.356997	0.296556	171.906	117.98
22.75	0.298228	0.281327	0.355656	0.295777	172.689	117.978
23	0.297129	0.280591	0.354316	0.294999	173.471	117.977
23.25	0.29603	0.279856	0.352975	0.294221	174.253	117.975
23.5	0.295054	0.279194	0.351785	0.293527	175.029	117.974
23.75	0.294098	0.278544	0.35062	0.292847	175.803	117.973
24	0.293142	0.277894	0.349455	0.292168	176.577	117.972
24.25	0.292186	0.277244	0.34829	0.291488	177.351	117.971
24.5	0.291229	0.276594	0.347124	0.290808	178.126	117.97
24.75	0.290372	0.276003	0.34608	0.290196	178.893	117.969
25	0.289539	0.275426	0.345065	0.2896	179.66	117.968
25.25	0.288705	0.27485	0.34405	0.289005	180.426	117.968
25.5	0.287872	0.274274	0.343035	0.288409	181.192	117.967
25.75	0.287039	0.273697	0.342021	0.287813	181.959	117.966
26	0.286257	0.273152	0.341069	0.287253	182.721	117.965
26.25	0.285529	0.272639	0.340182	0.286729	183.48	117.965
26.5	0.284801	0.272126	0.339295	0.286204	184.239	117.964
26.75	0.284073	0.271612	0.338409	0.28568	184.998	117.964
27	0.283345	0.271099	0.337522	0.285156	185.756	117.964
27.25	0.282617	0.270586	0.336636	0.284632	186.515	117.963
27.5	0.281971	0.270122	0.335848	0.284163	187.267	117.963
27.75	0.281333	0.269663	0.33507	0.283699	188.019	117.962
28	0.280694	0.269204	0.334292	0.283234	188.771	117.962
28.25	0.280056	0.268744	0.333514	0.28277	189.522	117.962
28.5	0.279418	0.268285	0.332736	0.282306	190.274	117.961
28.75	0.278784	0.267828	0.331963	0.281845	191.025	117.961
29	0.278221	0.267415	0.331276	0.281431	191.77	117.961
29.25	0.277659	0.267001	0.33059	0.281018	192.514	117.961
29.5	0.277096	0.266587	0.329903	0.280604	193.259	117.96
29.75	0.276534	0.266174	0.329216	0.28019	194.004	117.96
30	0.275972	0.26576	0.32853	0.279776	194.749	117.96
30.25	0.275409	0.265347	0.327843	0.279362	195.493	117.96
30.5	0.274905	0.264968	0.327226	0.278987	196.232	117.96
30.75	0.274407	0.264593	0.326616	0.278615	196.97	117.96
31	0.273909	0.264218	0.326006	0.278243	197.708	117.959
31.25	0.273411	0.263843	0.325396	0.27787	198.447	117.959
31.5	0.272912	0.263468	0.324785	0.277498	199.185	117.959
31.75	0.272414	0.263093	0.324175	0.277126	199.923	117.959
32	0.271941	0.262733	0.323594	0.27677	200.658	117.959
32.25	0.271496	0.26239	0.323048	0.276433	201.39	117.959
32.5	0.271052	0.262048	0.322502	0.276095	202.122	117.959
32.75	0.270608	0.261705	0.321955	0.275758	202.854	117.959
33	0.270164	0.261362	0.321409	0.27542	203.586	117.959
33.25	0.269719	0.26102	0.320863	0.275083	204.317	117.959
33.5	0.269275	0.260677	0.320316	0.274745	205.049	117.958
33.75	0.268862	0.260353	0.319806	0.274427	205.777	117.958
34	0.268463	0.260038	0.319313	0.274118	206.503	117.958
34.25	0.268064	0.259723	0.318819	0.273809	207.228	117.958
34.5	0.267665	0.259407	0.318326	0.273499	207.954	117.958
34.75	0.267266	0.259092	0.317832	0.27319	208.68	117.958
35	0.266867	0.258777	0.317339	0.272881	209.406	117.958
35.25	0.266468	0.258462	0.316845	0.272572	210.131	117.958
35.5	0.266091	0.258159	0.316377	0.272276	210.854	117.958
35.75	0.26573	0.257867	0.315927	0.27199	211.573	117.958
36	0.265369	0.257575	0.315478	0.271704	212.293	117.958
36.25	0.265008	0.257282	0.315028	0.271419	213.013	117.958
36.5	0.264647	0.25699	0.314578	0.271133	213.732	117.958
36.75	0.264286	0.256698	0.314129	0.270847	214.452	117.958
37	0.263925	0.256405	0.313679	0.270561	215.172	117.958
37.25	0.263567	0.256115	0.313233	0.270277	215.891	117.958
37.5	0.263238	0.255842	0.31282	0.27001	216.605	117.958
37.75	0.262909	0.255569	0.312406	0.269743	217.318	117.958
38	0.26258	0.255296	0.311993	0.269477	218.032	117.958
38.25	0.262251	0.255023	0.311579	0.26921	218.746	117.958
38.5	0.261922	0.25475	0.311166	0.268943	219.46	117.958
38.75	0.261593	0.254476	0.310753	0.268676	220.173	117.958
39	0.261263	0.254203	0.310339	0.26841	220.887	117.958
39.25	0.260941	0.253935	0.309933	0.268147	221.599	117.958
39.5	0.260639	0.253678	0.30955	0.267896	222.307	117.958
39.75	0.260336	0.253421	0.309167	0.267644	223.015	117.958
40	0.260034	0.253165	0.308783	0.267393	223.723	117.958
40.25	0.259732	0.252908	0.3084	0.267142	224.431	117.958
40.5	0.259429	0.252651	0.308017	0.266891	225.138	117.958
40.75	0.259127	0.252395	0.307633	0.26664	225.846	117.958
41	0.258824	0.252138	0.30725	0.266389	226.554	117.958
41.25	0.258522	0.251881	0.306867	0.266138	227.262	117.958
41.5	0.258243	0.251639	0.306508	0.2659	227.963	117.958
41.75	0.257963	0.251396	0.30615	0.265662	228.665	117.958
42	0.257683	0.251153	0.305792	0.265424	229.367	117.958
42.25	0.257403	0.250911	0.305433	0.265185	230.069	117.958
42.5	0.257123	0.250668	0.305075	0.264947	230.77	117.958
42.75	0.256844	0.250425	0.304716	0.264709	231.472	117.958
43	0.256564	0.250183	0.304358	0.264471	232.174	117.958
43.25	0.256284	0.24994	0.304	0.264233	232.876	117.958
43.5	0.256011	0.249702	0.303649	0.263998	233.575	117.958
43.75	0.25575	0.249471	0.303311	0.263771	234.271	117.958
44	0.25549	0.24924	0.302974	0.263544	234.966	117.958
44.25	0.255229	0.24901	0.302636	0.263316	235.662	117.958
44.5	0.254969	0.248779	0.302299	0.263089	236.357	117.958
44.75	0.254708	0.248549	0.301961	0.262862	237.053	117.958
45	0.254447	0.248318	0.301624	0.262634	237.749	117.958
45.25	0.254187	0.248087	0.301286	0.262407	238.444	117.958
45.5	0.253926	0.247857	0.300949	0.262179	239.14	117.958
45.75	0.25367	0.247629	0.300616	0.261955	239.834	117.958
46	0.253426	0.247409	0.300297	0.261736	240.523	117.958
46.25	0.253182	0.247189	0.299977	0.261518	241.212	117.958
46.5	0.252938	0.246969	0.299657	0.2613	241.901	117.958
46.75	0.252694	0.246749	0.299338	0.261082	242.591	117.958
47	0.25245	0.246529	0.299018	0.260863	243.28	117.958
47.25	0.252205	0.246309	0.298698	0.260645	243.969	117.958
47.5	0.251961	0.246089	0.298378	0.260427	244.658	117.958
47.75	0.251717	0.245869	0.298059	0.260209	245.348	117.958
48	0.251473	0.245649	0.297739	0.25999	246.037	117.958
48.25	0.25124	0.245436	0.297431	0.259778	246.721	117.958
48.5	0.25101	0.245225	0.297126	0.259568	247.404	117.958
48.75	0.25078	0.245014	0.296822	0.259357	248.087	117.958
49	0.25055	0.244804	0.296517	0.259147	248.769	117.958
49.25	0.25032	0.244593	0.296213	0.258936	249.452	117.958
49.5	0.250091	0.244382	0.295908	0.258726	250.135	117.958
49.75	0.249861	0.244172	0.295604	0.258516	250.817	117.958
50	0.249631	0.243961	0.295299	0.258305	251.5	117.958
50.25	0.249401	0.243751	0.294995	0.258095	252.183	117.958
50.5	0.249171	0.24354	0.29469	0.257884	252.865	117.958
50.75	0.248951	0.243335	0.294395	0.257679	253.543	117.958
51	0.248733	0.243133	0.294104	0.257475	254.22	117.958
51.25	0.248515	0.242931	0.293812	0.257272	254.896	117.958
51.5	0.248297	0.242729	0.293521	0.257069	255.573	117.958
51.75	0.24808	0.242527	0.293229	0.256865	256.249	117.958
52	0.247862	0.242325	0.292937	0.256662	256.925	117.958
52.25	0.247644	0.242122	0.292646	0.256458	257.602	117.958
52.5	0.247427	0.24192	0.292354	0.256255	258.278	117.958
52.75	0.247209	0.241718	0.292063	0.256051	258.954	117.958
53	0.246991	0.241516	0.291771	0.255848	259.631	117.958
53.25	0.246782	0.241316	0.291488	0.255646	260.302	117.958
53.5	0.246575	0.241121	0.291208	0.255448	260.972	117.958
53.75	0.246368	0.240927	0.290927	0.255251	261.641	117.958
54	0.246161	0.240733	0.290647	0.255054	262.311	117.958
54.25	0.245954	0.240538	0.290367	0.254857	262.98	117.958
54.5	0.245748	0.240344	0.290087	0.254659	263.65	117.958
54.75	0.245541	0.24015	0.289807	0.254462	264.319	117.958
55	0.245334	0.239955	0.289527	0.254265	264.989	117.958
55.25	0.245127	0.239761	0.289247	0.254068	265.659	117.958
55.5	0.24492	0.239567	0.288967	0.25387	266.328	117.958
55.75	0.244715	0.239372	0.288689	0.253673	266.996	117.958
56	0.244518	0.239179	0.288419	0.253477	267.659	117.958
56.25	0.244321	0.238992	0.288149	0.253285	268.322	117.958
56.5	0.244124	0.238805	0.287879	0.253094	268.985	117.958
56.75	0.243926	0.238618	0.287609	0.252902	269.648	117.958
57	0.243729	0.238431	0.287339	0.252711	270.311	117.958
57.25	0.243532	0.238244	0.287069	0.252519	270.974	117.958
57.5	0.243334	0.238057	0.286799	0.252328	271.637	117.958
57.75	0.243137	0.23787	0.286529	0.252136	272.3	117.958
58	0.24294	0.237683	0.286259	0.251945	272.963	117.958
58.25	0.242742	0.237496	0.285989	0.251753	273.626	117.958
58.5	0.242551	0.237309	0.285726	0.251562	274.284	117.958
58.75	0.242362	0.237122	0.285465	0.25137	274.94	117.958
59	0.242173	0.236939	0.285204	0.251182	275.597	117.958
59.25	0.241984	0.236758	0.284943	0.250996	276.253	117.958
59.5	0.241795	0.236578	0.284682	0.25081	276.909	117.958
59.75	0.241607	0.236398	0.284421	0.250624	277.566	117.958
60	0.241418	0.236218	0.28416	0.250438	278.222	117.958
60.25	0.241229	0.236038	0.283899	0.250252	278.878	117.958
60.5	0.24104	0.235858	0.283638	0.250066	279.535	117.958
60.75	0.240851	0.235678	0.283377	0.24988	280.191	117.958
61	0.240663	0.235498	0.283118	0.249694	280.846	117.958
61.25	0.240482	0.235317	0.282865	0.249508	281.496	117.958
61.5	0.240301	0.235137	0.282612	0.249322	282.145	117.958
61.75	0.240119	0.234957	0.282359	0.249135	282.795	117.958
62	0.239938	0.23478	0.282107	0.248952	283.445	117.958
62.25	0.239757	0.234606	0.281854	0.248771	284.095	117.958
62.5	0.239575	0.234433	0.281601	0.24859	284.744	117.958
62.75	0.239394	0.234259	0.281348	0.248409	285.394	117.958
63	0.239213	0.234086	0.281096	0.248228	286.044	117.958
63.25	0.239031	0.233912	0.280843	0.248047	286.693	117.958
63.5	0.23885	0.233739	0.28059	0.247867	287.343	117.958
63.75	0.238673	0.233565	0.280342	0.247686	287.988	117.958
64	0.238499	0.233392	0.280097	0.247505	288.631	117.958
64.25	0.238324	0.233218	0.279852	0.247324	289.275	117.958
64.5	0.23815	0.233044	0.279607	0.247143	289.918	117.958
64.75	0.237975	0.232871	0.279362	0.246962	290.561	117.958
65	0.237801	0.232697	0.279117	0.246782	291.204	117.958
65.25	0.237626	0.232528	0.278871	0.246604	291.847	117.958
65.5	0.237452	0.232361	0.278626	0.246428	292.49	117.958
65.75	0.237277	0.232194	0.278381	0.246252	293.133	117.958
66	0.237103	0.232027	0.278136	0.246077	293.776	117.958
66.25	0.236929	0.231859	0.277892	0.245901	294.418	117.958
66.5	0.236761	0.231692	0.277654	0.245725	295.055	117.958
66.75	0.236593	0.231525	0.277415	0.245549	295.691	117.958
67	0.236425	0.231358	0.277177	0.245374	296.328	117.958
67.25	0.236257	0.231191	0.276939	0.245198	296.964	117.958
67.5	0.236089	0.231024	0.276701	0.245022	297.601	117.958
67.75	0.23592	0.230857	0.276463	0.244847	298.237	117.958
68	0.235752	0.230689	0.276225	0.244671	298.873	117.958
68.25	0.235584	0.230522	0.275987	0.244495	299.51	117.958
68.5	0.235416	0.230357	0.275749	0.24432	300.146	117.958
68.75	0.235248	0.230196	0.27551	0.24415	300.783	117.958
69	0.235083	0.230035	0.275276	0.243979	301.415	117.958
69.25	0.234921	0.229874	0.275045	0.243808	302.045	117.958
69.5	0.234758	0.229713	0.274813	0.243638	302.675	117.958
69.75	0.234596	0.229552	0.274582	0.243467	303.305	117.958
70	0.234434	0.229391	0.27435	0.243296	303.934	117.958
70.25	0.234271	0.22923	0.274119	0.243125	304.564	117.958
70.5	0.234109	0.229069	0.273887	0.242955	305.194	117.958
70.75	0.233946	0.228908	0.273656	0.242784	305.824	117.958
71	0.233784	0.228747	0.273424	0.242613	306.454	117.958
71.25	0.233622	0.228586	0.273193	0.242443	307.084	117.958
71.5	0.23346	0.228426	0.272962	0.242272	307.712	117.958
71.75	0.233303	0.228265	0.272737	0.242101	308.335	117.958
72	0.233146	0.228104	0.272512	0.241931	308.958	117.958
72.25	0.23299	0.22795	0.272287	0.241765	309.581	117.958
72.5	0.232833	0.227795	0.272062	0.2416	310.203	117.958
72.75	0.232676	0.22764	0.271837	0.241434	310.826	117.958
73	0.232519	0.227485	0.271612	0.241268	311.449	117.958
73.25	0.232363	0.22733	0.271387	0.241103	312.071	117.958
73.5	0.232206	0.227175	0.271162	0.240937	312.694	117.958
73.75	0.232049	0.22702	0.270937	0.240771	313.317	117.958
74	0.231892	0.226866	0.270712	0.240605	313.94	117.958
74.25	0.231736	0.226711	0.270488	0.24044	314.562	117.958
74.5	0.231585	0.226556	0.270269	0.240274	315.178	117.958
74.75	0.231433	0.226401	0.27005	0.240108	315.793	117.958
75	0.231281	0.226246	0.269832	0.239943	316.409	117.958
75.25	0.23113	0.226091	0.269613	0.239777	317.025	117.958
75.5	0.230978	0.225937	0.269394	0.239611	317.641	117.958
75.75	0.230827	0.225784	0.269175	0.239447	318.257	117.958
76	0.230675	0.225635	0.268957	0.239286	318.872	117.958
76.25	0.230524	0.225486	0.268738	0.239126	319.488	117.958
76.5	0.230372	0.225337	0.268519	0.238965	320.104	117.958
76.75	0.230221	0.225188	0.2683	0.238804	320.72	117.958
77	0.23007	0.225039	0.268082	0.238644	321.335	117.958
77.25	0.229923	0.22489	0.267869	0.238483	321.944	117.958
77.5	0.229776	0.224741	0.267656	0.238322	322.553	117.958
77.75	0.22963	0.224592	0.267443	0.238162	323.162	117.958
78	0.229483	0.224444	0.26723	0.238001	323.771	117.958
78.25	0.229337	0.224295	0.267018	0.23784	324.38	117.958
78.5	0.22919	0.224146	0.266805	0.237679	324.989	117.958
78.75	0.229043	0.223997	0.266592	0.237519	325.597	117.958
79	0.228897	0.223848	0.266379	0.237358	326.206	117.958
79.25	0.22875	0.223699	0.266166	0.237197	326.815	117.958
79.5	0.228604	0.22355	0.265953	0.237037	327.424	117.958
79.75	0.228457	0.223406	0.265741	0.23688	328.033	117.958
80	0.228315	0.223263	0.265533	0.236724	328.635	117.958
80.25	0.228173	0.22312	0.265326	0.236569	329.237	117.958
80.5	0.228031	0.222977	0.265119	0.236413	329.839	117.958
80.75	0.227889	0.222834	0.264912	0.236257	330.441	117.958
81	0.227747	0.222691	0.264705	0.236102	331.043	117.958
81.25	0.227605	0.222548	0.264497	0.235946	331.645	117.958
81.5	0.227463	0.222405	0.26429	0.23579	332.247	117.958
81.75	0.227321	0.222261	0.264083	0.235635	332.849	117.958
82	0.227179	0.222118	0.263876	0.235479	333.451	117.958
82.25	0.227037	0.221975	0.263669	0.235323	334.053	117.958
82.5	0.226895	0.221832	0.263462	0.235168	334.655	117.958
82.75	0.226757	0.221689	0.26326	0.235012	335.251	117.958
83	0.226619	0.221546	0.263058	0.234856	335.846	117.958
83.25	0.226482	0.221403	0.262856	0.234701	336.441	117.958
83.5	0.226344	0.22126	0.262654	0.234545	337.036	117.958
83.75	0.226206	0.22112	0.262453	0.234392	337.632	117.958
84	0.226069	0.220983	0.262251	0.234241	338.227	117.958
84.25	0.225931	0.220845	0.262049	0.23409	338.822	117.958
84.5	0.225793	0.220708	0.261847	0.23394	339.417	117.958
84.75	0.225656	0.220571	0.261646	0.233789	340.012	117.958
85	0.225518	0.220433	0.261444	0.233639	340.608	117.958
85.25	0.22538	0.220296	0.261242	0.233488	341.203	117.958
85.5	0.225246	0.220159	0.261045	0.233337	341.792	117.958
85.75	0.225113	0.220021	0.260849	0.233187	342.38	117.958
86	0.224979	0.219884	0.260652	0.233036	342.969	117.958
86.25	0.224845	0.219747	0.260455	0.232885	343.557	117.958
86.5	0.224712	0.219609	0.260259	0.232735	344.145	117.958
86.75	0.224578	0.219472	0.260062	0.232584	344.734	117.958
87	0.224445	0.219335	0.259866	0.232434	345.322	117.958
87.25	0.224311	0.219197	0.259669	0.232283	345.911	117.958
87.5	0.224177	0.21906	0.259473	0.232132	346.499	117.958
87.75	0.224044	0.218923	0.259276	0.231982	347.087	117.958
88	0.22391	0.218787	0.25908	0.231833	347.676	117.958
88.25	0.22378	0.218656	0.258887	0.231687	348.258	117.958
88.5	0.22365	0.218524	0.258696	0.231542	348.84	117.958
88.75	0.22352	0.218392	0.258504	0.231396	349.422	117.958
89	0.223391	0.218261	0.258313	0.231251	350.003	117.958
89.25	0.223261	0.218129	0.258121	0.231105	350.585	117.958
89.5	0.223131	0.217997	0.25793	0.23096	351.167	117.958
89.75	0.223001	0.217866	0.257738	0.230814	351.748	117.958
90	0.222871	0.217734	0.257546	0.230668	352.33	117.958
90.25	0.222742	0.217602	0.257355	0.230523	352.912	117.958
90.5	0.222612	0.217471	0.257163	0.230377	353.493	117.958
90.75	0.222482	0.217339	0.256972	0.230232	354.075	117.958
91	0.222356	0.217207	0.256785	0.230086	354.65	117.958
91.25	0.22223	0.217076	0.256598	0.229941	355.225	117.958
91.5	0.222104	0.216944	0.256411	0.229795	355.799	117.958
91.75	0.221978	0.216812	0.256225	0.22965	356.374	117.958
92	0.221852	0.216681	0.256038	0.229504	356.948	117.958
92.25	0.221726	0.216549	0.255852	0.229358	357.523	117.958
92.5	0.2216	0.216419	0.255665	0.229215	358.097	117.958
92.75	0.221474	0.216293	0.255479	0.229074	358.672	117.958
93	0.221348	0.216167	0.255292	0.228934	359.246	117.958
93.25	0.221222	0.216041	0.255106	0.228793	359.821	117.958
93.5	0.221096	0.215915	0.254919	0.228653	360.395	117.958
93.75	0.220971	0.215789	0.254734	0.228513	360.968	117.958
94	0.220849	0.215662	0.254552	0.228372	361.536	117.958
94.25	0.220726	0.215536	0.25437	0.228232	362.103	117.958
94.5	0.220604	0.21541	0.254189	0.228091	362.671	117.958
94.75	0.220481	0.215284	0.254007	0.227951	363.238	117.958
95	0.220359	0.215158	0.253825	0.22781	363.806	117.958
95.25	0.220237	0.215032	0.253644	0.22767	364.373	117.958
95.5	0.220114	0.214906	0.253462	0.227529	364.941	117.958
95.75	0.219992	0.214779	0.25328	0.227389	365.508	117.958
96	0.21987	0.214653	0.253099	0.227248	366.076	117.958
96.25	0.219747	0.214527	0.252917	0.227108	366.643	117.958
96.5	0.219625	0.214401	0.252735	0.226968	367.211	117.958
96.75	0.219505	0.214275	0.252557	0.226827	367.774	117.958
97	0.219386	0.214149	0.25238	0.226687	368.335	117.958
97.25	0.219267	0.214025	0.252203	0.226549	368.895	117.958
97.5	0.219148	0.213905	0.252025	0.226413	369.456	117.958
97.75	0.219029	0.213784	0.251848	0.226278	370.017	117.958
98	0.21891	0.213663	0.251671	0.226143	370.577	117.958
98.25	0.218791	0.213542	0.251494	0.226007	371.138	117.958
98.5	0.218672	0.213422	0.251317	0.225872	371.699	117.958
98.75	0.218553	0.213301	0.25114	0.225737	372.259	117.958
99	0.218434	0.21318	0.250963	0.225601	372.82	117.958
99.25	0.218315	0.21306	0.250786	0.225466	373.381	117.958
99.5	0.218196	0.212939	0.250609	0.225331	373.941	117.958
99.75	0.218081	0.212818	0.250437	0.225195	374.495	117.958
100	0.217965	0.212698	0.250264	0.22506	375.048	117.958
