# Supplementary material for: Spatial modeling algorithms for reactions and transport in biological cells
Source: Nat Comput Sci. 2024 Dec 19;5(1):76–89. doi: 10.1038/s43588-024-00745-x (PMC11774757; doi:10.1038/s43588-024-00745-x)
Supplement: Supplementary file 14 — Source data for Fig. 5. [file 43588_2024_745_MOESM14_ESM.xlsx]

## Sheet: Fig5
Time (ms)	IMS ATP - uniform synthase	IMS ATP - cristae-loc synthase	IMS ATP - ODE	Cyto ATP - uniform synthase	Cyto ATP - cristae-loc synthase	Cyto ATP - ODE
0	0.325	0.325	0.325	0.325	0.325	0.325
0.25	0.289021	0.289218	0.294779	0.324868	0.324966	0.324707
0.5	0.264155	0.264456	0.264558	0.324545	0.324839	0.324415
0.75	0.247041	0.247281	0.251471	0.324099	0.324621	0.323776
1	0.235404	0.235459	0.238419	0.323576	0.324328	0.323137
1.25	0.227689	0.227475	0.233905	0.323011	0.32398	0.322367
1.5	0.222868	0.222333	0.229424	0.322424	0.323592	0.321598
1.75	0.220189	0.219303	0.229313	0.321831	0.323177	0.320807
2	0.219032	0.217776	0.229228	0.321242	0.322747	0.320015
2.25	0.219063	0.217428	0.231371	0.320665	0.322309	0.319257
2.5	0.219973	0.217957	0.233531	0.320105	0.32187	0.318499
2.75	0.221535	0.21914	0.236771	0.319566	0.321436	0.317801
3	0.223555	0.220787	0.240022	0.319048	0.321008	0.317104
3.25	0.225931	0.222802	0.243718	0.318554	0.320591	0.316477
3.5	0.228547	0.225069	0.24742	0.318083	0.320184	0.315852
3.75	0.231348	0.227537	0.25121	0.317638	0.319792	0.3153
4	0.234254	0.230128	0.255002	0.317215	0.319413	0.31475
4.25	0.237223	0.232801	0.258682	0.316816	0.319048	0.314271
4.5	0.24022	0.235523	0.26236	0.31644	0.318698	0.313794
4.75	0.243217	0.238265	0.265817	0.316086	0.318363	0.313385
5	0.24619	0.241006	0.269271	0.315754	0.318043	0.312977
5.25	0.24912	0.243727	0.272448	0.315443	0.317737	0.312631
5.5	0.251994	0.246413	0.27562	0.315151	0.317446	0.312287
5.75	0.254802	0.249055	0.278495	0.314879	0.317169	0.311998
6	0.25754	0.251647	0.281363	0.314623	0.316905	0.311711
6.25	0.260206	0.254186	0.283932	0.314383	0.316653	0.311474
6.5	0.262784	0.256657	0.286494	0.314161	0.316415	0.311239
6.75	0.265264	0.259052	0.28877	0.313955	0.316191	0.311047
7	0.267669	0.261387	0.291037	0.313763	0.315977	0.310856
7.25	0.270006	0.263666	0.293036	0.313581	0.315772	0.310704
7.5	0.272217	0.265843	0.295027	0.313418	0.315583	0.310553
7.75	0.274361	0.267963	0.296773	0.313264	0.315402	0.310435
8	0.276439	0.270027	0.29851	0.31312	0.315228	0.310319
8.25	0.278393	0.271987	0.300026	0.312991	0.315069	0.310231
8.5	0.280303	0.273908	0.301534	0.312868	0.314915	0.310144
8.75	0.282108	0.275739	0.302844	0.312758	0.314772	0.310082
9	0.283849	0.277513	0.304148	0.312655	0.314636	0.31002
9.25	0.285518	0.279224	0.305276	0.312561	0.314508	0.309979
9.5	0.287103	0.280861	0.306398	0.312476	0.314389	0.30994
9.75	0.288638	0.282453	0.307367	0.312397	0.314275	0.309918
10	0.290084	0.283963	0.30833	0.312327	0.314171	0.309896
10.25	0.291489	0.285437	0.309161	0.312261	0.31407	0.30989
10.5	0.292812	0.286835	0.309985	0.312204	0.313978	0.309884
10.75	0.294091	0.288193	0.310695	0.312152	0.313891	0.309891
11	0.295308	0.289494	0.3114	0.312105	0.313809	0.309898
11.25	0.296466	0.29074	0.312006	0.312065	0.313734	0.309916
11.5	0.297594	0.291957	0.312608	0.312027	0.313661	0.309934
11.75	0.298638	0.293095	0.313126	0.311998	0.313597	0.309962
12	0.299683	0.294233	0.313639	0.311968	0.313533	0.309989
12.25	0.300629	0.295278	0.314081	0.311948	0.313479	0.310024
12.5	0.301567	0.296313	0.314519	0.311928	0.313425	0.310059
12.75	0.30246	0.297306	0.314896	0.311912	0.313377	0.3101
13	0.303298	0.298245	0.31527	0.311902	0.313333	0.310142
13.25	0.304135	0.299184	0.315592	0.311891	0.31329	0.310188
13.5	0.304895	0.300046	0.315912	0.311887	0.313254	0.310235
13.75	0.305641	0.300894	0.316188	0.311885	0.31322	0.310285
14	0.306376	0.301732	0.316461	0.311884	0.313187	0.310336
14.25	0.307037	0.302496	0.316698	0.311889	0.313161	0.310391
14.5	0.307699	0.30326	0.316933	0.311894	0.313136	0.310445
14.75	0.30834	0.304004	0.317138	0.3119	0.313112	0.310502
15	0.308925	0.30469	0.31734	0.311912	0.313095	0.310559
15.25	0.30951	0.305377	0.317517	0.311923	0.313077	0.310619
15.5	0.310077	0.306045	0.317692	0.311936	0.313061	0.310678
15.75	0.310593	0.30666	0.317846	0.311954	0.313051	0.310739
16	0.311108	0.307275	0.317998	0.311971	0.313041	0.3108
16.25	0.311618	0.307884	0.318133	0.311989	0.313031	0.310863
16.5	0.312072	0.308435	0.318266	0.312011	0.313027	0.310925
16.75	0.312526	0.308985	0.318384	0.312034	0.313023	0.310989
17	0.31298	0.309536	0.318502	0.312056	0.31302	0.311053
17.25	0.31339	0.31004	0.318607	0.312082	0.313021	0.311117
17.5	0.313789	0.310532	0.318711	0.312109	0.313023	0.311182
17.75	0.314188	0.311024	0.318805	0.312136	0.313025	0.311247
18	0.314572	0.3115	0.318898	0.312165	0.313029	0.311312
18.25	0.314922	0.31194	0.318983	0.312196	0.313037	0.311377
18.5	0.315273	0.312379	0.319067	0.312227	0.313045	0.311442
18.75	0.315623	0.312819	0.319144	0.312258	0.313053	0.311508
19	0.315945	0.313227	0.31922	0.312291	0.313064	0.311574
19.25	0.316253	0.313619	0.319291	0.312325	0.313077	0.31164
19.5	0.31656	0.314012	0.319361	0.31236	0.313089	0.311705
19.75	0.316868	0.314404	0.319427	0.312394	0.313102	0.311771
20	0.317145	0.314761	0.319492	0.312431	0.313119	0.311837
20.25	0.317415	0.315112	0.319554	0.312469	0.313136	0.311903
20.5	0.317685	0.315462	0.319615	0.312506	0.313154	0.311969
20.75	0.317955	0.315812	0.319672	0.312544	0.313171	0.312034
21	0.318199	0.316132	0.31973	0.312583	0.313192	0.3121
21.25	0.318437	0.316445	0.319785	0.312624	0.313213	0.312166
21.5	0.318675	0.316758	0.31984	0.312664	0.313235	0.312231
21.75	0.318912	0.317071	0.319892	0.312704	0.313256	0.312297
22	0.319133	0.317364	0.319945	0.312745	0.31328	0.312362
22.25	0.319343	0.317643	0.319996	0.312788	0.313305	0.312427
22.5	0.319552	0.317923	0.320046	0.31283	0.31333	0.312492
22.75	0.319761	0.318202	0.320095	0.312872	0.313356	0.312557
23	0.319967	0.318477	0.320145	0.312915	0.313381	0.312622
23.25	0.320152	0.318727	0.320193	0.312959	0.31341	0.312686
23.5	0.320337	0.318977	0.32024	0.313004	0.313439	0.312751
23.75	0.320521	0.319227	0.320287	0.313048	0.313467	0.312815
24	0.320706	0.319477	0.320334	0.313092	0.313496	0.312879
24.25	0.320881	0.319714	0.32038	0.313137	0.313526	0.312943
24.5	0.321044	0.319937	0.320427	0.313183	0.313557	0.313007
24.75	0.321207	0.320161	0.320472	0.313229	0.313589	0.313071
25	0.321371	0.320384	0.320518	0.313275	0.313621	0.313135
25.25	0.321534	0.320608	0.320563	0.313321	0.313652	0.313198
25.5	0.321687	0.320817	0.320608	0.313368	0.313685	0.313261
25.75	0.321832	0.321017	0.320652	0.313416	0.31372	0.313324
26	0.321977	0.321217	0.320697	0.313463	0.313754	0.313387
26.25	0.322122	0.321417	0.320741	0.31351	0.313788	0.31345
26.5	0.322267	0.321617	0.320786	0.313558	0.313823	0.313513
26.75	0.322404	0.321808	0.32083	0.313605	0.313858	0.313575
27	0.322534	0.321987	0.320874	0.313654	0.313895	0.313638
27.25	0.322663	0.322166	0.320918	0.313703	0.313931	0.3137
27.5	0.322792	0.322346	0.320961	0.313751	0.313968	0.313762
27.75	0.322921	0.322525	0.321005	0.3138	0.314005	0.313824
28	0.323049	0.322703	0.321049	0.313848	0.314042	0.313885
28.25	0.323164	0.322863	0.321093	0.313898	0.314081	0.313947
28.5	0.323279	0.323024	0.321136	0.313947	0.314119	0.314008
28.75	0.323395	0.323185	0.32118	0.313997	0.314158	0.314069
29	0.32351	0.323345	0.321223	0.314046	0.314197	0.314131
29.25	0.323625	0.323506	0.321267	0.314096	0.314236	0.314191
29.5	0.323735	0.32366	0.32131	0.314145	0.314276	0.314252
29.75	0.323838	0.323804	0.321354	0.314196	0.314316	0.314313
30	0.323942	0.323948	0.321397	0.314246	0.314357	0.314373
30.25	0.324045	0.324092	0.321441	0.314296	0.314398	0.314434
30.5	0.324148	0.324236	0.321484	0.314346	0.314438	0.314494
30.75	0.324251	0.32438	0.321527	0.314396	0.314479	0.314554
31	0.32435	0.324517	0.321571	0.314447	0.314521	0.314614
31.25	0.324442	0.324647	0.321614	0.314498	0.314563	0.314674
31.5	0.324535	0.324776	0.321657	0.314549	0.314605	0.314733
31.75	0.324628	0.324905	0.321701	0.314599	0.314648	0.314793
32	0.324721	0.325035	0.321744	0.31465	0.31469	0.314852
32.25	0.324814	0.325164	0.321787	0.314701	0.314732	0.314911
32.5	0.324904	0.32529	0.32183	0.314752	0.314775	0.31497
32.75	0.324988	0.325406	0.321874	0.314803	0.314819	0.315029
33	0.325072	0.325522	0.321917	0.314854	0.314863	0.315088
33.25	0.325155	0.325638	0.32196	0.314906	0.314906	0.315147
33.5	0.325239	0.325755	0.322003	0.314957	0.31495	0.315205
33.75	0.325323	0.325871	0.322046	0.315008	0.314994	0.315264
34	0.325407	0.325987	0.322089	0.315059	0.315038	0.315322
34.25	0.325485	0.326094	0.322132	0.315111	0.315082	0.31538
34.5	0.325561	0.326199	0.322175	0.315162	0.315127	0.315438
34.75	0.325636	0.326303	0.322218	0.315214	0.315172	0.315496
35	0.325712	0.326407	0.322261	0.315265	0.315217	0.315554
35.25	0.325788	0.326512	0.322304	0.315317	0.315262	0.315611
35.5	0.325864	0.326616	0.322347	0.315368	0.315307	0.315669
35.75	0.32594	0.32672	0.32239	0.31542	0.315352	0.315726
36	0.32601	0.326815	0.322433	0.315471	0.315398	0.315784
36.25	0.326079	0.326909	0.322476	0.315523	0.315443	0.315841
36.5	0.326147	0.327003	0.322519	0.315575	0.315489	0.315898
36.75	0.326216	0.327096	0.322562	0.315626	0.315535	0.315955
37	0.326285	0.32719	0.322604	0.315678	0.315581	0.316011
37.25	0.326354	0.327284	0.322647	0.31573	0.315627	0.316068
37.5	0.326423	0.327377	0.32269	0.315781	0.315673	0.316125
37.75	0.326488	0.327465	0.322732	0.315833	0.315719	0.316181
38	0.326551	0.32755	0.322775	0.315885	0.315766	0.316237
38.25	0.326614	0.327634	0.322818	0.315936	0.315813	0.316293
38.5	0.326677	0.327718	0.32286	0.315988	0.315859	0.31635
38.75	0.326739	0.327802	0.322903	0.316039	0.315906	0.316405
39	0.326802	0.327886	0.322945	0.316091	0.315953	0.316461
39.25	0.326865	0.32797	0.322987	0.316143	0.315999	0.316517
39.5	0.326928	0.328054	0.32303	0.316194	0.316046	0.316573
39.75	0.326985	0.32813	0.323072	0.316246	0.316093	0.316628
40	0.327043	0.328206	0.323114	0.316297	0.316141	0.316683
40.25	0.3271	0.328282	0.323157	0.316349	0.316188	0.316739
40.5	0.327158	0.328357	0.323199	0.316401	0.316235	0.316794
40.75	0.327216	0.328433	0.323241	0.316452	0.316282	0.316849
41	0.327273	0.328509	0.323283	0.316504	0.31633	0.316904
41.25	0.327331	0.328585	0.323325	0.316555	0.316377	0.316959
41.5	0.327388	0.32866	0.323367	0.316607	0.316424	0.317013
41.75	0.327441	0.328728	0.323409	0.316658	0.316472	0.317068
42	0.327494	0.328796	0.323451	0.316709	0.31652	0.317122
42.25	0.327547	0.328865	0.323492	0.31676	0.316567	0.317177
42.5	0.3276	0.328933	0.323534	0.316812	0.316615	0.317231
42.75	0.327652	0.329001	0.323576	0.316863	0.316663	0.317285
43	0.327705	0.329069	0.323617	0.316914	0.31671	0.317339
43.25	0.327758	0.329138	0.323659	0.316966	0.316758	0.317393
43.5	0.327811	0.329206	0.323701	0.317017	0.316806	0.317447
43.75	0.327861	0.329269	0.323742	0.317068	0.316854	0.317501
44	0.32791	0.329331	0.323783	0.317119	0.316902	0.317554
44.25	0.327959	0.329392	0.323825	0.31717	0.316949	0.317608
44.5	0.328008	0.329454	0.323866	0.317221	0.316997	0.317661
44.75	0.328057	0.329516	0.323907	0.317272	0.317045	0.317715
45	0.328106	0.329577	0.323948	0.317323	0.317093	0.317768
45.25	0.328155	0.329639	0.323989	0.317374	0.317141	0.317821
45.5	0.328204	0.3297	0.324031	0.317425	0.317189	0.317874
45.75	0.328252	0.329762	0.324071	0.317476	0.317237	0.317927
46	0.328298	0.329818	0.324112	0.317526	0.317285	0.31798
46.25	0.328343	0.329873	0.324153	0.317577	0.317333	0.318032
46.5	0.328389	0.329929	0.324194	0.317627	0.317381	0.318085
46.75	0.328434	0.329985	0.324235	0.317678	0.317429	0.318137
47	0.328479	0.33004	0.324275	0.317728	0.317477	0.31819
47.25	0.328525	0.330096	0.324316	0.317779	0.317525	0.318242
47.5	0.32857	0.330152	0.324357	0.317829	0.317573	0.318294
47.75	0.328616	0.330207	0.324397	0.31788	0.317621	0.318346
48	0.328661	0.330263	0.324438	0.31793	0.317669	0.318398
48.25	0.328704	0.330315	0.324478	0.31798	0.317717	0.31845
48.5	0.328746	0.330366	0.324518	0.31803	0.317765	0.318502
48.75	0.328789	0.330416	0.324558	0.31808	0.317813	0.318554
49	0.328831	0.330467	0.324599	0.31813	0.31786	0.318605
49.25	0.328873	0.330517	0.324639	0.31818	0.317908	0.318657
49.5	0.328916	0.330567	0.324679	0.31823	0.317956	0.318708
49.75	0.328958	0.330618	0.324719	0.31828	0.318004	0.31876
50	0.329	0.330668	0.324759	0.31833	0.318052	0.318811
50.25	0.329042	0.330719	0.324798	0.31838	0.3181	0.318862
50.5	0.329085	0.330769	0.324838	0.31843	0.318148	0.318913
50.75	0.329124	0.330815	0.324878	0.31848	0.318196	0.318964
51	0.329164	0.330861	0.324918	0.318529	0.318243	0.319015
51.25	0.329203	0.330907	0.324957	0.318578	0.318291	0.319065
51.5	0.329243	0.330953	0.324997	0.318628	0.318339	0.319116
51.75	0.329283	0.330999	0.325036	0.318677	0.318386	0.319167
52	0.329322	0.331045	0.325076	0.318726	0.318434	0.319217
52.25	0.329362	0.331091	0.325115	0.318776	0.318482	0.319267
52.5	0.329401	0.331136	0.325154	0.318825	0.31853	0.319318
52.75	0.329441	0.331182	0.325193	0.318875	0.318577	0.319368
53	0.329481	0.331228	0.325232	0.318924	0.318625	0.319418
53.25	0.329518	0.331271	0.325271	0.318973	0.318672	0.319468
53.5	0.329555	0.331313	0.32531	0.319021	0.31872	0.319518
53.75	0.329593	0.331355	0.325349	0.31907	0.318767	0.319567
54	0.32963	0.331396	0.325388	0.319119	0.318814	0.319617
54.25	0.329667	0.331438	0.325427	0.319167	0.318862	0.319667
54.5	0.329704	0.33148	0.325466	0.319216	0.318909	0.319716
54.75	0.329742	0.331522	0.325504	0.319265	0.318957	0.319766
55	0.329779	0.331564	0.325543	0.319313	0.319004	0.319815
55.25	0.329816	0.331606	0.325582	0.319362	0.319051	0.319864
55.5	0.329853	0.331648	0.32562	0.319411	0.319099	0.319913
55.75	0.32989	0.331689	0.325658	0.319459	0.319146	0.319962
56	0.329925	0.331728	0.325697	0.319507	0.319193	0.320011
56.25	0.329961	0.331766	0.325735	0.319555	0.31924	0.32006
56.5	0.329996	0.331805	0.325773	0.319603	0.319287	0.320109
56.75	0.330031	0.331843	0.325811	0.319651	0.319334	0.320158
57	0.330066	0.331882	0.32585	0.319699	0.31938	0.320206
57.25	0.330102	0.33192	0.325888	0.319747	0.319427	0.320255
57.5	0.330137	0.331958	0.325925	0.319795	0.319474	0.320303
57.75	0.330172	0.331997	0.325963	0.319843	0.319521	0.320351
58	0.330207	0.332035	0.326001	0.31989	0.319568	0.3204
58.25	0.330242	0.332074	0.326039	0.319938	0.319615	0.320448
58.5	0.330278	0.332112	0.326077	0.319986	0.319662	0.320496
58.75	0.330311	0.332148	0.326114	0.320033	0.319708	0.320544
59	0.330344	0.332183	0.326152	0.32008	0.319754	0.320592
59.25	0.330378	0.332219	0.326189	0.320127	0.319801	0.320639
59.5	0.330411	0.332254	0.326227	0.320174	0.319847	0.320687
59.75	0.330445	0.332289	0.326264	0.320222	0.319893	0.320735
60	0.330478	0.332325	0.326301	0.320269	0.31994	0.320782
60.25	0.330511	0.33236	0.326339	0.320316	0.319986	0.32083
60.5	0.330545	0.332396	0.326376	0.320363	0.320032	0.320877
60.75	0.330578	0.332431	0.326413	0.32041	0.320079	0.320924
61	0.330612	0.332467	0.32645	0.320457	0.320125	0.320971
61.25	0.330645	0.332502	0.326487	0.320504	0.320171	0.321018
61.5	0.330678	0.332537	0.326524	0.320551	0.320218	0.321065
61.75	0.33071	0.33257	0.326561	0.320597	0.320263	0.321112
62	0.330742	0.332603	0.326597	0.320643	0.320309	0.321159
62.25	0.330774	0.332635	0.326634	0.320689	0.320355	0.321206
62.5	0.330805	0.332668	0.326671	0.320736	0.3204	0.321253
62.75	0.330837	0.332701	0.326707	0.320782	0.320446	0.321299
63	0.330869	0.332734	0.326744	0.320828	0.320491	0.321346
63.25	0.330901	0.332767	0.32678	0.320874	0.320537	0.321392
63.5	0.330933	0.3328	0.326817	0.32092	0.320583	0.321438
63.75	0.330965	0.332832	0.326853	0.320966	0.320628	0.321484
64	0.330996	0.332865	0.326889	0.321013	0.320674	0.321531
64.25	0.331028	0.332898	0.326925	0.321059	0.32072	0.321577
64.5	0.33106	0.332931	0.326962	0.321105	0.320765	0.321623
64.75	0.331091	0.332962	0.326998	0.32115	0.32081	0.321668
65	0.331121	0.332992	0.327034	0.321195	0.320855	0.321714
65.25	0.331152	0.333023	0.32707	0.321241	0.3209	0.32176
65.5	0.331182	0.333053	0.327106	0.321286	0.320945	0.321806
65.75	0.331212	0.333084	0.327141	0.321331	0.32099	0.321851
66	0.331243	0.333115	0.327177	0.321376	0.321035	0.321897
66.25	0.331273	0.333145	0.327213	0.321422	0.32108	0.321942
66.5	0.331304	0.333176	0.327249	0.321467	0.321125	0.321987
66.75	0.331334	0.333206	0.327284	0.321512	0.32117	0.322032
67	0.331365	0.333237	0.32732	0.321557	0.321214	0.322078
67.25	0.331395	0.333268	0.327355	0.321602	0.321259	0.322123
67.5	0.331425	0.333298	0.32739	0.321648	0.321304	0.322168
67.75	0.331456	0.333329	0.327426	0.321693	0.321349	0.322213
68	0.331485	0.333357	0.327461	0.321737	0.321393	0.322257
68.25	0.331514	0.333386	0.327496	0.321781	0.321437	0.322302
68.5	0.331543	0.333415	0.327531	0.321826	0.321481	0.322347
68.75	0.331573	0.333443	0.327566	0.32187	0.321525	0.322391
69	0.331602	0.333472	0.327602	0.321914	0.321569	0.322436
69.25	0.331631	0.333501	0.327636	0.321958	0.321613	0.32248
69.5	0.33166	0.333529	0.327671	0.322003	0.321658	0.322524
69.75	0.331689	0.333558	0.327706	0.322047	0.321702	0.322569
70	0.331719	0.333587	0.327741	0.322091	0.321746	0.322613
70.25	0.331748	0.333615	0.327776	0.322135	0.32179	0.322657
70.5	0.331777	0.333644	0.32781	0.322179	0.321834	0.322701
70.75	0.331806	0.333672	0.327845	0.322224	0.321878	0.322745
71	0.331835	0.333701	0.32788	0.322268	0.321922	0.322789
71.25	0.331864	0.333729	0.327914	0.322312	0.321966	0.322832
71.5	0.331892	0.333756	0.327948	0.322355	0.322009	0.322876
71.75	0.33192	0.333783	0.327983	0.322398	0.322052	0.32292
72	0.331948	0.33381	0.328017	0.322441	0.322095	0.322963
72.25	0.331976	0.333837	0.328051	0.322485	0.322138	0.323007
72.5	0.332004	0.333864	0.328085	0.322528	0.322181	0.32305
72.75	0.332032	0.333891	0.32812	0.322571	0.322224	0.323093
73	0.33206	0.333918	0.328154	0.322614	0.322268	0.323136
73.25	0.332089	0.333945	0.328188	0.322657	0.322311	0.323179
73.5	0.332117	0.333972	0.328222	0.3227	0.322354	0.323222
73.75	0.332145	0.333999	0.328255	0.322744	0.322397	0.323265
74	0.332173	0.334026	0.328289	0.322787	0.32244	0.323308
74.25	0.332201	0.334053	0.328323	0.32283	0.322483	0.323351
74.5	0.332229	0.334079	0.328357	0.322873	0.322526	0.323394
74.75	0.332257	0.334106	0.32839	0.322916	0.32257	0.323437
75	0.332284	0.334132	0.328424	0.322958	0.322612	0.323479
75.25	0.332311	0.334157	0.328458	0.323001	0.322654	0.323522
75.5	0.332338	0.334183	0.328491	0.323043	0.322696	0.323564
75.75	0.332365	0.334208	0.328524	0.323085	0.322738	0.323606
76	0.332392	0.334234	0.328558	0.323127	0.32278	0.323649
76.25	0.332419	0.334259	0.328591	0.323169	0.322823	0.323691
76.5	0.332446	0.334285	0.328624	0.323211	0.322865	0.323733
76.75	0.332473	0.33431	0.328658	0.323253	0.322907	0.323775
77	0.3325	0.334336	0.328691	0.323295	0.322949	0.323817
77.25	0.332527	0.334361	0.328724	0.323337	0.322991	0.323859
77.5	0.332554	0.334387	0.328757	0.32338	0.323033	0.323901
77.75	0.332581	0.334412	0.32879	0.323422	0.323076	0.323942
78	0.332608	0.334438	0.328823	0.323464	0.323118	0.323984
78.25	0.332635	0.334463	0.328855	0.323506	0.32316	0.324026
78.5	0.332662	0.334489	0.328888	0.323548	0.323202	0.324067
78.75	0.332688	0.334513	0.328921	0.323589	0.323243	0.324108
79	0.332715	0.334537	0.328954	0.32363	0.323284	0.32415
79.25	0.332741	0.334561	0.328986	0.323671	0.323325	0.324191
79.5	0.332767	0.334585	0.329019	0.323712	0.323367	0.324232
79.75	0.332793	0.33461	0.329051	0.323753	0.323408	0.324273
80	0.332819	0.334634	0.329084	0.323794	0.323449	0.324315
80.25	0.332845	0.334658	0.329116	0.323835	0.32349	0.324355
80.5	0.332871	0.334682	0.329148	0.323876	0.323531	0.324396
80.75	0.332897	0.334706	0.329181	0.323917	0.323572	0.324437
81	0.332923	0.334731	0.329213	0.323958	0.323613	0.324478
81.25	0.332949	0.334755	0.329245	0.323999	0.323654	0.324519
81.5	0.332976	0.334779	0.329277	0.32404	0.323696	0.324559
81.75	0.333002	0.334803	0.329309	0.324081	0.323737	0.3246
82	0.333028	0.334827	0.329341	0.324122	0.323778	0.32464
82.25	0.333054	0.334852	0.329373	0.324163	0.323819	0.324681
82.5	0.33308	0.334876	0.329405	0.324204	0.32386	0.324721
82.75	0.333105	0.334899	0.329437	0.324243	0.3239	0.324761
83	0.33313	0.334922	0.329469	0.324283	0.32394	0.324801
83.25	0.333155	0.334945	0.3295	0.324323	0.32398	0.324842
83.5	0.333181	0.334968	0.329532	0.324363	0.32402	0.324882
83.75	0.333206	0.334991	0.329564	0.324403	0.32406	0.324922
84	0.333231	0.335014	0.329595	0.324443	0.3241	0.324961
84.25	0.333256	0.335037	0.329627	0.324482	0.32414	0.325001
84.5	0.333281	0.33506	0.329658	0.324522	0.32418	0.325041
84.75	0.333307	0.335083	0.32969	0.324562	0.32422	0.325081
85	0.333332	0.335106	0.329721	0.324602	0.32426	0.32512
85.25	0.333357	0.335129	0.329752	0.324642	0.3243	0.32516
85.5	0.333382	0.335153	0.329784	0.324682	0.324341	0.325199
85.75	0.333407	0.335176	0.329815	0.324722	0.324381	0.325239
86	0.333433	0.335199	0.329846	0.324761	0.324421	0.325278
86.25	0.333458	0.335222	0.329877	0.324801	0.324461	0.325317
86.5	0.333483	0.335245	0.329908	0.324841	0.324501	0.325356
86.75	0.333508	0.335267	0.329939	0.32488	0.32454	0.325396
87	0.333532	0.335289	0.32997	0.324919	0.324579	0.325435
87.25	0.333557	0.335311	0.330001	0.324958	0.324618	0.325474
87.5	0.333581	0.335333	0.330032	0.324996	0.324657	0.325513
87.75	0.333605	0.335356	0.330062	0.325035	0.324696	0.325551
88	0.33363	0.335378	0.330093	0.325074	0.324735	0.32559
88.25	0.333654	0.3354	0.330124	0.325112	0.324774	0.325629
88.5	0.333678	0.335422	0.330154	0.325151	0.324813	0.325667
88.75	0.333703	0.335444	0.330185	0.32519	0.324852	0.325706
89	0.333727	0.335466	0.330216	0.325228	0.32489	0.325745
89.25	0.333752	0.335488	0.330246	0.325267	0.324929	0.325783
89.5	0.333776	0.33551	0.330276	0.325306	0.324968	0.325821
89.75	0.3338	0.335532	0.330307	0.325344	0.325007	0.32586
90	0.333825	0.335554	0.330337	0.325383	0.325046	0.325898
90.25	0.333849	0.335576	0.330367	0.325422	0.325085	0.325936
90.5	0.333874	0.335598	0.330397	0.32546	0.325124	0.325974
90.75	0.333898	0.335621	0.330428	0.325499	0.325163	0.326012
91	0.333922	0.335642	0.330458	0.325537	0.325202	0.32605
91.25	0.333946	0.335663	0.330488	0.325575	0.325239	0.326088
91.5	0.333969	0.335685	0.330518	0.325612	0.325277	0.326126
91.75	0.333993	0.335706	0.330548	0.32565	0.325315	0.326163
92	0.334016	0.335727	0.330578	0.325687	0.325353	0.326201
92.25	0.33404	0.335748	0.330607	0.325725	0.325391	0.326239
92.5	0.334064	0.335769	0.330637	0.325762	0.325428	0.326276
92.75	0.334087	0.335791	0.330667	0.3258	0.325466	0.326314
93	0.334111	0.335812	0.330697	0.325837	0.325504	0.326351
93.25	0.334134	0.335833	0.330726	0.325875	0.325542	0.326388
93.5	0.334158	0.335854	0.330756	0.325912	0.325579	0.326426
93.75	0.334182	0.335875	0.330785	0.32595	0.325617	0.326463
94	0.334205	0.335897	0.330815	0.325987	0.325655	0.3265
94.25	0.334229	0.335918	0.330844	0.326025	0.325693	0.326537
94.5	0.334252	0.335939	0.330874	0.326062	0.325731	0.326574
94.75	0.334276	0.33596	0.330903	0.3261	0.325768	0.326611
95	0.3343	0.335981	0.330932	0.326137	0.325806	0.326648
95.25	0.334323	0.336002	0.330962	0.326175	0.325844	0.326685
95.5	0.334347	0.336024	0.330991	0.326212	0.325882	0.326722
95.75	0.33437	0.336044	0.33102	0.326248	0.325918	0.326758
96	0.334392	0.336064	0.331049	0.326285	0.325955	0.326795
96.25	0.334415	0.336085	0.331078	0.326321	0.325992	0.326831
96.5	0.334438	0.336105	0.331107	0.326357	0.326028	0.326868
96.75	0.334461	0.336125	0.331136	0.326394	0.326065	0.326904
97	0.334484	0.336146	0.331165	0.32643	0.326101	0.326941
97.25	0.334507	0.336166	0.331194	0.326466	0.326138	0.326977
97.5	0.334529	0.336187	0.331223	0.326502	0.326175	0.327013
97.75	0.334552	0.336207	0.331251	0.326539	0.326211	0.327049
98	0.334575	0.336227	0.33128	0.326575	0.326248	0.327086
98.25	0.334598	0.336248	0.331309	0.326611	0.326284	0.327122
98.5	0.334621	0.336268	0.331337	0.326648	0.326321	0.327158
98.75	0.334644	0.336288	0.331366	0.326684	0.326358	0.327194
99	0.334667	0.336309	0.331395	0.32672	0.326394	0.327229
99.25	0.334689	0.336329	0.331423	0.326756	0.326431	0.327265
99.5	0.334712	0.33635	0.331451	0.326793	0.326467	0.327301
99.75	0.334735	0.33637	0.33148	0.326829	0.326504	0.327337
100	0.334758	0.33639	0.331508	0.326865	0.326541	0.327372
