# Supplementary material for: Spatial modeling algorithms for reactions and transport in biological cells
Source: Nat Comput Sci. 2024 Dec 19;5(1):76–89. doi: 10.1038/s43588-024-00745-x (PMC11774757; doi:10.1038/s43588-024-00745-x)
Supplement: Supplementary file 15 — Source data for Fig. 6, organized by panel. [file 43588_2024_745_MOESM15_ESM.xlsx]

## Sheet: Fig6B-C
D = 10 μm2/s
	h = 0.375 μm	h = 0.75 μm	h = 1.5 μm	h = 3 μm
tau=0.01 s	0.00580086	0.0231892	0.092266	0.405708
tau=0.02 s	0.00579738	0.0231857	0.0922625	0.405703
tau=0.04 s	0.00578139	0.0231695	0.0922461	0.405679
tau=0.08 s	0.00569088	0.0230704	0.0921444	0.405525
tau=0.16 s	0.00557767	0.0224287	0.0913751	0.404298
tau=0.32 s	0.019656	0.0256199	0.0876974	0.395612
tau=0.64 s	0.088691	0.0857597	0.106041	0.367962
D = 100 μm2/s
	h = 0.375 μm	h = 0.75 μm	h = 1.5 μm	h = 3 μm
tau=0.01 s	0.000621996	0.00249409	0.0099775	0.0490287
tau=0.02 s	0.000619191	0.00249121	0.0099746	0.0490248
tau=0.04 s	0.000606463	0.00247701	0.00996004	0.0490051
tau=0.08 s	0.000589168	0.00239558	0.00986417	0.0488706
tau=0.16 s	0.00253399	0.00292639	0.00933429	0.0477557
tau=0.32 s	0.020915	0.0203544	0.0197893	0.0427029
tau=0.64 s	0.0964428	0.0957911	0.0934965	0.0840952
D = 1000 μm2/s
	h = 0.375 μm	h = 0.75 μm	h = 1.5 μm	h = 3 μm
tau=0.01 s	6.12339e-05	0.000250354	0.00100743	0.00504269
tau=0.02 s	5.94751e-05	0.000247774	0.00100465	0.00503895
tau=0.04 s	6.53707e-05	0.000238071	0.000991373	0.00502006
tau=0.08 s	0.000303968	0.000327251	0.000939369	0.00489585
tau=0.16 s	0.00265001	0.00258991	0.0024832	0.00440148
tau=0.32 s	0.0211173	0.0210471	0.0207876	0.019177
tau=0.64 s	0.0971996	0.0971303	0.096851	0.0948642

## Sheet: Fig6D - YAP
Time (s)	Coarse mesh YAP	1 refinement YAP	2 refinements YAP	ODE YAP	Coarse mesh err	1 refinement err	2 refinements err
0	0.7	0.7	0.7	0.7	1.70299e-06	1.70299e-06	1.70299e-06
2	0.700033	0.700033	0.70003	0.70006	0.00375304	0.00375304	0.00425398
4	0.700094	0.700094	0.70009	0.700119	0.00358393	0.00358393	0.00420893
6	0.700161	0.700161	0.700157	0.700179	0.00247782	0.00247782	0.00313925
8	0.70023	0.70023	0.700225	0.700238	0.00114031	0.00114882	0.00182069
10	0.7003	0.7003	0.700295	0.700298	-0.000206824	-0.000162059	0.000431836
12	0.700373	0.700372	0.700367	0.700377	0.000534339	0.000685299	0.00146054
14	0.700451	0.700449	0.700443	0.700457	0.000771231	0.00109322	0.00200172
16	0.700534	0.700531	0.700523	0.700536	0.000268262	0.000796174	0.00186066
18	0.700622	0.700617	0.700608	0.700616	-0.000846069	-0.000121399	0.00108212
20	0.700713	0.700707	0.700697	0.700696	-0.00237349	-0.00147176	-1.97904e-05
22	0.700807	0.700799	0.700789	0.70079	-0.00231081	-0.0012411	0.00021889
24	0.700902	0.700894	0.700883	0.700885	-0.00244681	-0.00122834	0.000345188
26	0.701	0.70099	0.700979	0.70098	-0.00281458	-0.00145483	0.000214902
28	0.701099	0.701088	0.701076	0.701075	-0.00337298	-0.00188092	-0.000110358
30	0.701199	0.701187	0.701174	0.70117	-0.00402678	-0.00246793	-0.00051033
32	0.7013	0.701287	0.701274	0.70127	-0.00425263	-0.00244356	-0.000511741
34	0.701402	0.701388	0.701374	0.701371	-0.00453348	-0.00252941	-0.000508735
36	0.701505	0.70149	0.701475	0.701471	-0.00486174	-0.00272849	-0.000619192
38	0.701609	0.701593	0.701577	0.701572	-0.00529751	-0.00303565	-0.00084158
40	0.701713	0.701696	0.70168	0.701672	-0.00581202	-0.00332849	-0.00115918
42	0.701818	0.7018	0.701784	0.701776	-0.00602316	-0.00349106	-0.00114309
44	0.701923	0.701905	0.701888	0.701879	-0.00629682	-0.00362385	-0.00119327
46	0.702029	0.70201	0.701992	0.701983	-0.00664787	-0.00383512	-0.00132379
48	0.702136	0.702115	0.702097	0.702086	-0.00708028	-0.00411388	-0.00153107
50	0.702243	0.702221	0.702203	0.70219	-0.00748632	-0.00445085	-0.00170987
52	0.702351	0.702328	0.702309	0.702296	-0.00782496	-0.00458192	-0.00182647
54	0.702459	0.702435	0.702415	0.702402	-0.00812988	-0.00474508	-0.0018934
56	0.702568	0.702543	0.702522	0.702508	-0.00852048	-0.00496292	-0.00203923
58	0.702677	0.702651	0.702629	0.702614	-0.00896621	-0.00525106	-0.00224386
60	0.702786	0.702759	0.702737	0.70272	-0.00942636	-0.00550927	-0.00243732
62	0.702896	0.702868	0.702845	0.702827	-0.00975185	-0.00574128	-0.00253058
64	0.703006	0.702977	0.702954	0.702935	-0.010119	-0.00592862	-0.00264683
66	0.703117	0.703087	0.703063	0.703043	-0.0105148	-0.00618443	-0.00278748
68	0.703229	0.703197	0.703172	0.703151	-0.0110056	-0.00646737	-0.0030099
70	0.70334	0.703307	0.703282	0.703259	-0.0114578	-0.00674875	-0.00318309
72	0.703452	0.703418	0.703392	0.703369	-0.0118451	-0.00701133	-0.00330869
74	0.703565	0.70353	0.703503	0.703479	-0.012266	-0.00723118	-0.00345377
76	0.703678	0.703641	0.703614	0.703589	-0.0127072	-0.00750207	-0.00360494
78	0.703792	0.703753	0.703725	0.703698	-0.0132289	-0.00783018	-0.00385152
80	0.703905	0.703866	0.703837	0.703808	-0.0137726	-0.00811667	-0.00410518
82	0.70402	0.703979	0.70395	0.70392	-0.0142054	-0.00836853	-0.00420782
84	0.704135	0.704093	0.704062	0.704032	-0.0146195	-0.00864789	-0.00431047
86	0.70425	0.704207	0.704175	0.704143	-0.0151553	-0.00895227	-0.00453343
88	0.704366	0.704321	0.704289	0.704255	-0.0157163	-0.00927193	-0.00475881
90	0.704482	0.704436	0.704403	0.704367	-0.0162536	-0.00961441	-0.00494395
92	0.704599	0.704551	0.704517	0.704481	-0.0167809	-0.00995054	-0.00512239
94	0.704717	0.704667	0.704632	0.704595	-0.0173498	-0.0102559	-0.00532434
96	0.704835	0.704783	0.704748	0.704709	-0.0179662	-0.0105613	-0.00554021
98	0.704954	0.7049	0.704863	0.704823	-0.0185794	-0.0109546	-0.00575918
100	0.705073	0.705018	0.70498	0.704936	-0.0191684	-0.0113659	-0.00598583
102	0.705192	0.705136	0.705097	0.705053	-0.0197574	-0.0117579	-0.00621249
104	0.705313	0.705254	0.705214	0.705169	-0.02038	-0.0121175	-0.00644978
106	0.705434	0.705373	0.705332	0.705285	-0.0210202	-0.0124772	-0.00668925
108	0.705554	0.705493	0.705421	0.705402	-0.0216617	-0.0128904	-0.00271168
110	0.705677	0.705613	0.705421	0.705518	-0.0223205	-0.0133177	0.0139738
112	0.7058	0.705734	0.705421	0.705637	-0.0229793	-0.0137439	0.0306593
114	0.705923	0.705856	0.705486	0.705756	-0.0236788	-0.0141586	0.0382959
116	0.706048	0.705978	0.705605	0.705875	-0.0244522	-0.0145732	0.0382104
118	0.706172	0.7061	0.705725	0.705994	-0.0252256	-0.0149952	0.038125
120	0.706298	0.706224	0.705846	0.706113	-0.0259753	-0.0154409	0.0380889
122	0.706425	0.706348	0.705967	0.706235	-0.0267017	-0.0158865	0.0380919
124	0.706551	0.706473	0.706089	0.706357	-0.027428	-0.0163657	0.0380949
126	0.70668	0.706599	0.706211	0.70648	-0.0282499	-0.0169454	0.0380554
128	0.706809	0.706726	0.706335	0.706602	-0.0291636	-0.017525	0.0379593
130	0.706938	0.706852	0.706459	0.706724	-0.0300773	-0.018092	0.0378632
132	0.707069	0.706982	0.706583	0.70685	-0.0309906	-0.0185611	0.0377716
134	0.707201	0.707111	0.706709	0.706976	-0.0319031	-0.0190301	0.0377065
136	0.707334	0.70724	0.706836	0.707102	-0.0328155	-0.0194992	0.0376414
138	0.707467	0.707372	0.706962	0.707228	-0.0337334	-0.0200831	0.0375763
140	0.707603	0.707504	0.707091	0.707354	-0.0347296	-0.0206922	0.037552
142	0.707739	0.707636	0.70722	0.707484	-0.0357258	-0.0213013	0.0375457
144	0.707875	0.70777	0.707349	0.707614	-0.036722	-0.0219638	0.0375395
146	0.708013	0.707906	0.707479	0.707745	-0.0378348	-0.0227202	0.0375286
148	0.708153	0.708042	0.707612	0.707875	-0.0390257	-0.0234766	0.0374559
150	0.708293	0.708178	0.707745	0.708005	-0.0402167	-0.024233	0.0373833
152	0.708433	0.708317	0.707878	0.70814	-0.0414077	-0.0249481	0.0373107
154	0.708578	0.708457	0.708012	0.708275	-0.0427527	-0.025648	0.0372235
156	0.708723	0.708597	0.708149	0.708411	-0.0441042	-0.026348	0.0370963
158	0.708868	0.708738	0.708286	0.708546	-0.0454558	-0.0270479	0.036969
160	0.709014	0.708883	0.708423	0.708681	-0.0468118	-0.027842	0.0368418
162	0.709165	0.709028	0.708562	0.708822	-0.0481958	-0.0286445	0.0367111
164	0.709315	0.709174	0.708704	0.708963	-0.0495797	-0.029447	0.0365712
166	0.709466	0.709319	0.708846	0.709104	-0.0509637	-0.0302495	0.0364313
168	0.709618	0.70947	0.708988	0.709246	-0.0523768	-0.0311933	0.0362914
170	0.709775	0.709621	0.709131	0.709387	-0.0539938	-0.0321503	0.0361579
172	0.709933	0.709773	0.709279	0.709534	-0.0556108	-0.0331073	0.0361
174	0.71009	0.709924	0.709427	0.709682	-0.0572278	-0.0340643	0.0360421
176	0.710247	0.710081	0.709574	0.70983	-0.0588449	-0.0351296	0.0359843
178	0.710412	0.71024	0.709722	0.709977	-0.0607037	-0.036239	0.0359264
180	0.710578	0.710398	0.709875	0.710125	-0.0625859	-0.0373484	0.0358381
182	0.710743	0.710557	0.71003	0.71028	-0.064468	-0.0384577	0.0357351
184	0.710909	0.710718	0.710185	0.710436	-0.0663502	-0.0396189	0.0356322
186	0.711079	0.710885	0.71034	0.710591	-0.06838	-0.0409024	0.0355292
188	0.711254	0.711052	0.710495	0.710747	-0.0705646	-0.042186	0.0354238
190	0.711429	0.711219	0.710658	0.710902	-0.0727491	-0.0434695	0.0352724
192	0.711604	0.711386	0.710822	0.711066	-0.0749336	-0.044753	0.0351211
194	0.711779	0.71156	0.710985	0.71123	-0.0771182	-0.0461628	0.0349697
196	0.711964	0.711737	0.711148	0.711394	-0.0796001	-0.0476367	0.0348183
198	0.71215	0.711914	0.711313	0.711558	-0.0821371	-0.0491105	0.0346551
200	0.712337	0.712091	0.711487	0.711723	-0.0846742	-0.0505844	0.0344427
202	0.712523	0.712268	0.71166	0.711896	-0.0872112	-0.0520583	0.0342304
204	0.71271	0.712455	0.711833	0.71207	-0.0897483	-0.0537095	0.0340181
206	0.712909	0.712644	0.712006	0.712245	-0.0926945	-0.0554058	0.0338057
208	0.713109	0.712833	0.712181	0.712419	-0.0956551	-0.0571022	0.0335853
210	0.713309	0.713022	0.712366	0.712593	-0.0986156	-0.0587985	0.0332901
212	0.71351	0.713212	0.712551	0.712778	-0.101576	-0.0604948	0.0329948
214	0.71371	0.713411	0.712736	0.712963	-0.104537	-0.062378	0.0326995
216	0.713924	0.713614	0.712921	0.713149	-0.107933	-0.064346	0.0324043
218	0.71414	0.713818	0.713106	0.713335	-0.11141	-0.0663141	0.032109
220	0.714356	0.714021	0.713302	0.71352	-0.114887	-0.0682821	0.0317161
222	0.714573	0.714225	0.713501	0.713717	-0.118363	-0.0702501	0.0312898
224	0.714789	0.714434	0.713701	0.713916	-0.12184	-0.0723299	0.0308635
226	0.715015	0.714655	0.7139	0.714114	-0.12562	-0.0746439	0.0304371
228	0.715251	0.714875	0.7141	0.714312	-0.129746	-0.0769579	0.0300108
230	0.715487	0.715096	0.714301	0.714511	-0.133871	-0.0792719	0.0295904
232	0.715723	0.715317	0.714518	0.714722	-0.137996	-0.0815859	0.0292123
234	0.715959	0.715537	0.714735	0.714935	-0.142122	-0.0838999	0.0288342
236	0.716195	0.715772	0.714951	0.715148	-0.146247	-0.0865275	0.0284561
238	0.71645	0.716013	0.715168	0.71536	-0.151052	-0.0892961	0.028078
240	0.716709	0.716255	0.715384	0.715573	-0.156003	-0.0920647	0.0276999
242	0.716969	0.716496	0.715606	0.7158	-0.160955	-0.0948333	0.0273087
244	0.717228	0.716737	0.715843	0.716029	-0.165906	-0.0976019	0.026872
246	0.717487	0.716978	0.71608	0.716258	-0.170858	-0.100371	0.0264353
248	0.717747	0.717239	0.716317	0.716486	-0.175809	-0.103613	0.0259985
250	0.718031	0.717504	0.716555	0.716715	-0.181633	-0.106992	0.0255618
252	0.718319	0.71777	0.716792	0.71696	-0.18756	-0.110372	0.0251251
254	0.718606	0.718036	0.71703	0.717206	-0.193486	-0.113751	0.0246809
256	0.718893	0.718301	0.717292	0.717453	-0.199413	-0.117131	0.0239685
258	0.719181	0.718567	0.717554	0.7177	-0.20534	-0.12051	0.0232561
260	0.719468	0.718849	0.717815	0.717947	-0.211266	-0.124142	0.0225438
262	0.719778	0.719144	0.718077	0.71821	-0.217691	-0.127967	0.0218314
264	0.720099	0.719439	0.718339	0.718477	-0.224361	-0.131793	0.021119
266	0.720419	0.719734	0.718601	0.718743	-0.231031	-0.135619	0.0204066
268	0.72074	0.720029	0.718878	0.71901	-0.237701	-0.139444	0.0194923
270	0.721061	0.720324	0.71917	0.719276	-0.244371	-0.14327	0.0183921
272	0.721382	0.720621	0.719461	0.719561	-0.251041	-0.14712	0.0172919
274	0.721708	0.72095	0.719753	0.71985	-0.257914	-0.151512	0.0161917
276	0.722069	0.72128	0.720044	0.720138	-0.266097	-0.155903	0.0150915
278	0.722429	0.721609	0.720336	0.720426	-0.274281	-0.160294	0.0139913
280	0.72279	0.721939	0.720627	0.720714	-0.282464	-0.164685	0.0128912
282	0.72315	0.722269	0.720943	0.721023	-0.290648	-0.169077	0.0119733
284	0.723511	0.722598	0.721269	0.721335	-0.298832	-0.173468	0.0111376
286	0.723871	0.722936	0.721596	0.721647	-0.307015	-0.178095	0.010302
288	0.724244	0.723307	0.721922	0.721959	-0.315618	-0.183685	0.00946631
290	0.724652	0.723677	0.722249	0.722271	-0.325348	-0.189276	0.00863065
292	0.72506	0.724048	0.722575	0.722606	-0.335078	-0.194867	0.00779499
294	0.725467	0.724418	0.722902	0.722944	-0.344807	-0.200458	0.00695933
296	0.725875	0.724789	0.72325	0.723282	-0.354537	-0.206048	0.00570851
298	0.726282	0.72516	0.723618	0.72362	-0.364267	-0.211639	0.00406851
300	0.72669	0.725531	0.723986	0.723958	-0.373997	-0.217232	0.0024285
302	0.727101	0.72595	0.724354	0.72432	-0.383824	-0.223121	0.000788494
304	0.727563	0.726368	0.724722	0.724686	-0.395048	-0.22901	-0.000851512
306	0.728026	0.726787	0.72509	0.725052	-0.406272	-0.2349	-0.00249152
308	0.728489	0.727206	0.725458	0.725418	-0.417495	-0.240789	-0.00413153
310	0.728951	0.727625	0.725827	0.725784	-0.428719	-0.246678	-0.00577153
312	0.729414	0.728044	0.726243	0.726176	-0.439943	-0.252567	-0.00709572
314	0.729877	0.728462	0.72666	0.726573	-0.451167	-0.258457	-0.00841491
316	0.730339	0.728907	0.727077	0.726969	-0.46239	-0.265051	-0.0097341
318	0.730834	0.729382	0.727494	0.727366	-0.474642	-0.27248	-0.0110533
320	0.731361	0.729857	0.727911	0.727762	-0.487926	-0.279909	-0.0123725
322	0.731888	0.730332	0.728328	0.728186	-0.50121	-0.287338	-0.0136917
324	0.732415	0.730807	0.728745	0.728615	-0.514494	-0.294767	-0.0150109
326	0.732941	0.731281	0.729166	0.729044	-0.527777	-0.302196	-0.0163839
328	0.733468	0.731756	0.72964	0.729473	-0.541061	-0.309625	-0.0184111
330	0.733995	0.732231	0.730113	0.729902	-0.554345	-0.317054	-0.0204383
332	0.734522	0.732741	0.730587	0.73036	-0.567629	-0.324775	-0.0224655
334	0.73509	0.73328	0.731061	0.730823	-0.582156	-0.332752	-0.0244927
336	0.73569	0.73382	0.731535	0.731287	-0.59768	-0.340729	-0.0265199
338	0.736291	0.734359	0.732009	0.731751	-0.613205	-0.348706	-0.0285471
340	0.736892	0.734899	0.732483	0.732214	-0.62873	-0.356682	-0.0305743
342	0.737492	0.735439	0.732956	0.732708	-0.644254	-0.364659	-0.0326015
344	0.738093	0.735978	0.733481	0.733208	-0.659779	-0.372636	-0.0349333
346	0.738694	0.736518	0.73402	0.733709	-0.675304	-0.380613	-0.0373548
348	0.739294	0.737073	0.73456	0.734209	-0.690828	-0.388839	-0.0397764
350	0.739913	0.737686	0.735099	0.734709	-0.706737	-0.398006	-0.042198
352	0.740598	0.7383	0.735638	0.735241	-0.724061	-0.407172	-0.0446196
354	0.741282	0.738913	0.736178	0.73578	-0.741386	-0.416339	-0.0470412
356	0.741967	0.739527	0.736717	0.736319	-0.758711	-0.425506	-0.0494627
358	0.742652	0.74014	0.737257	0.736858	-0.776035	-0.434672	-0.0518843
360	0.743336	0.740753	0.7378	0.737396	-0.79336	-0.443839	-0.0543014
362	0.744021	0.741367	0.738414	0.737968	-0.810685	-0.453006	-0.0566382
364	0.744705	0.74198	0.739028	0.738548	-0.82801	-0.462172	-0.058975
366	0.74539	0.742633	0.739642	0.739127	-0.845334	-0.471902	-0.0613119
368	0.746117	0.743329	0.740256	0.739706	-0.863775	-0.482265	-0.0636487
370	0.746896	0.744025	0.74087	0.740285	-0.883556	-0.492628	-0.0659856
372	0.747675	0.744722	0.741483	0.740899	-0.903337	-0.502992	-0.0683224
374	0.748454	0.745418	0.742097	0.74152	-0.923118	-0.513355	-0.0706593
376	0.749232	0.746115	0.742711	0.742142	-0.942898	-0.523718	-0.0729961
378	0.750011	0.746811	0.743325	0.742763	-0.962679	-0.534082	-0.075333
380	0.75079	0.747508	0.744014	0.743384	-0.98246	-0.544445	-0.0780241
382	0.751569	0.748204	0.744712	0.744041	-1.00224	-0.554808	-0.0807552
384	0.752347	0.748928	0.745409	0.744706	-1.02202	-0.565465	-0.0834863
386	0.753153	0.749716	0.746107	0.745371	-1.0424	-0.576823	-0.0862174
388	0.754035	0.750504	0.746804	0.746036	-1.06448	-0.588182	-0.0889485
390	0.754918	0.751293	0.747502	0.746701	-1.08657	-0.599541	-0.0916796
392	0.7558	0.752081	0.748199	0.747403	-1.10865	-0.610899	-0.0944107
394	0.756683	0.75287	0.748897	0.748113	-1.13074	-0.622258	-0.0971419
396	0.757566	0.753658	0.749594	0.748823	-1.15282	-0.633616	-0.099873
398	0.758448	0.754447	0.750318	0.749533	-1.17491	-0.644975	-0.102685
400	0.759331	0.755235	0.751108	0.750243	-1.19699	-0.656333	-0.105699
402	0.760213	0.756024	0.751898	0.75099	-1.21908	-0.667692	-0.108713
404	0.761096	0.756878	0.752688	0.751746	-1.24117	-0.679575	-0.111727
406	0.762046	0.757767	0.753478	0.752502	-1.26451	-0.691729	-0.114742
408	0.763041	0.758656	0.754267	0.753258	-1.28869	-0.703883	-0.117756
410	0.764036	0.759545	0.755057	0.754014	-1.31287	-0.716037	-0.12077
412	0.765031	0.760433	0.755847	0.754808	-1.33705	-0.728191	-0.123784
414	0.766026	0.761322	0.756637	0.755611	-1.36123	-0.740345	-0.126798
416	0.767021	0.762211	0.757427	0.756415	-1.38541	-0.752499	-0.129812
418	0.768016	0.7631	0.758236	0.757218	-1.40959	-0.764653	-0.132868
420	0.769012	0.763989	0.759126	0.758021	-1.43377	-0.776807	-0.136101
422	0.770007	0.764877	0.760015	0.758862	-1.45795	-0.788961	-0.139333
424	0.771002	0.765825	0.760905	0.759713	-1.48213	-0.801453	-0.142566
426	0.772052	0.766821	0.761795	0.760565	-1.50717	-0.814228	-0.145798
428	0.773167	0.767817	0.762685	0.761416	-1.53319	-0.827004	-0.14903
430	0.774282	0.768813	0.763575	0.762267	-1.55922	-0.839779	-0.152263
432	0.775396	0.769809	0.764465	0.763156	-1.58525	-0.852554	-0.155495
434	0.776511	0.770806	0.765355	0.764056	-1.61127	-0.86533	-0.158727
436	0.777626	0.771802	0.766244	0.764955	-1.6373	-0.878105	-0.16196
438	0.77874	0.772798	0.767134	0.765855	-1.66332	-0.89088	-0.165192
440	0.779855	0.773794	0.768088	0.766754	-1.68935	-0.903656	-0.168447
442	0.78097	0.774791	0.769084	0.767692	-1.71537	-0.916431	-0.171718
444	0.782085	0.775787	0.77008	0.76864	-1.7414	-0.929206	-0.174989
446	0.783199	0.776887	0.771076	0.769588	-1.76742	-0.942426	-0.17826
448	0.784416	0.777996	0.772073	0.770536	-1.79472	-0.955683	-0.181531
450	0.785655	0.779105	0.773069	0.771485	-1.8223	-0.968939	-0.184802
452	0.786894	0.780214	0.774065	0.772471	-1.84988	-0.982196	-0.188073
454	0.788134	0.781323	0.775061	0.773468	-1.87746	-0.995453	-0.191344
456	0.789373	0.782432	0.776058	0.774465	-1.90504	-1.00871	-0.194615
458	0.790612	0.783541	0.777054	0.775462	-1.93262	-1.02197	-0.197886
460	0.791852	0.78465	0.77805	0.776459	-1.9602	-1.03522	-0.201157
462	0.793091	0.785759	0.779098	0.777493	-1.98778	-1.04848	-0.204217
464	0.79433	0.786868	0.780205	0.778539	-2.01536	-1.06174	-0.207037
466	0.79557	0.787977	0.781313	0.779584	-2.04294	-1.07499	-0.209857
468	0.796809	0.789175	0.78242	0.78063	-2.07052	-1.08853	-0.212678
470	0.798129	0.7904	0.783527	0.781676	-2.09859	-1.10215	-0.215498
472	0.799495	0.791624	0.784634	0.782758	-2.12694	-1.11576	-0.218318
474	0.800861	0.792849	0.785741	0.783852	-2.15529	-1.12938	-0.221138
476	0.802227	0.794074	0.786848	0.784946	-2.18363	-1.143	-0.223959
478	0.803593	0.795299	0.787955	0.78604	-2.21198	-1.15662	-0.226779
480	0.80496	0.796524	0.789062	0.787134	-2.24033	-1.17024	-0.229599
482	0.806326	0.797748	0.790169	0.788265	-2.26868	-1.18385	-0.23242
484	0.807692	0.798973	0.791277	0.789407	-2.29703	-1.19747	-0.23524
486	0.809058	0.800198	0.792472	0.790548	-2.32538	-1.21109	-0.238175
488	0.810424	0.801423	0.793692	0.79169	-2.35373	-1.22471	-0.241142
490	0.81179	0.802654	0.794912	0.792832	-2.38208	-1.23829	-0.244109
492	0.813156	0.803995	0.796132	0.794009	-2.41043	-1.25123	-0.247076
494	0.814636	0.805336	0.797352	0.795198	-2.43895	-1.26417	-0.250044
496	0.816127	0.806677	0.798572	0.796387	-2.46749	-1.27711	-0.253011
498	0.817619	0.808018	0.799792	0.797576	-2.49603	-1.29005	-0.255978
500	0.819111	0.809359	0.801012	0.798765	-2.52457	-1.30299	-0.258945
502	0.820603	0.8107	0.802232	0.799989	-2.55311	-1.31594	-0.261912
504	0.822095	0.812041	0.803452	0.801224	-2.58165	-1.32888	-0.264879
506	0.823587	0.813382	0.804672	0.802459	-2.61019	-1.34182	-0.267846
508	0.825079	0.814723	0.805891	0.803694	-2.63873	-1.35476	-0.270814
510	0.826571	0.816064	0.807169	0.80493	-2.66727	-1.3677	-0.273476
512	0.828063	0.817405	0.808501	0.806198	-2.69581	-1.38064	-0.27585
514	0.829555	0.818746	0.809833	0.807479	-2.72435	-1.39359	-0.278224
516	0.831047	0.820174	0.811165	0.808759	-2.75289	-1.40644	-0.280599
518	0.832608	0.821628	0.812497	0.810039	-2.78133	-1.41926	-0.282973
520	0.834222	0.823083	0.813829	0.81132	-2.80969	-1.43208	-0.285347
522	0.835835	0.824538	0.815161	0.812633	-2.83805	-1.4449	-0.287722
524	0.837448	0.825992	0.816493	0.813957	-2.86641	-1.45772	-0.290096
526	0.839061	0.827447	0.817825	0.815281	-2.89477	-1.47054	-0.29247
528	0.840675	0.828901	0.819157	0.816606	-2.92313	-1.48336	-0.294845
530	0.842288	0.830356	0.820489	0.81793	-2.9515	-1.49618	-0.297219
532	0.843901	0.83181	0.821821	0.819286	-2.97986	-1.509	-0.299593
534	0.845515	0.833265	0.823153	0.820653	-3.00822	-1.52182	-0.301968
536	0.847128	0.834719	0.824553	0.82202	-3.03658	-1.53464	-0.304207
538	0.848741	0.836174	0.825993	0.823387	-3.06494	-1.54746	-0.306369
540	0.850354	0.837629	0.827433	0.824754	-3.0933	-1.56028	-0.30853
542	0.851968	0.839175	0.828873	0.826151	-3.12167	-1.57202	-0.310692
544	0.853653	0.840737	0.830313	0.82756	-3.1494	-1.58357	-0.312853
546	0.85538	0.842299	0.831754	0.828968	-3.17677	-1.59511	-0.315015
548	0.857106	0.843861	0.833194	0.830376	-3.20413	-1.60666	-0.317176
550	0.858833	0.845424	0.834634	0.831784	-3.2315	-1.61821	-0.319337
552	0.86056	0.846986	0.836074	0.833221	-3.25887	-1.62976	-0.321499
554	0.862286	0.848548	0.837514	0.834669	-3.28624	-1.64131	-0.32366
556	0.864013	0.850111	0.838954	0.836117	-3.31361	-1.65286	-0.325822
558	0.86574	0.851673	0.840394	0.837565	-3.34098	-1.66441	-0.327983
560	0.867466	0.853235	0.841834	0.839013	-3.36835	-1.67595	-0.330145
562	0.869193	0.854797	0.843285	0.840489	-3.39572	-1.6875	-0.332241
564	0.87092	0.85636	0.844826	0.841975	-3.42308	-1.69905	-0.33379
566	0.872646	0.857922	0.846367	0.843461	-3.45045	-1.7106	-0.335339
568	0.874373	0.859513	0.847909	0.844947	-3.47782	-1.72186	-0.336888
570	0.876105	0.861174	0.84945	0.846433	-3.50511	-1.73242	-0.338437
572	0.877933	0.862835	0.850991	0.847945	-3.53068	-1.74298	-0.339986
574	0.879762	0.864496	0.852532	0.849467	-3.55626	-1.75354	-0.341535
576	0.881591	0.866157	0.854074	0.850989	-3.58184	-1.76411	-0.343084
578	0.883419	0.867818	0.855615	0.852512	-3.60742	-1.77467	-0.344634
580	0.885248	0.869479	0.857156	0.854034	-3.633	-1.78523	-0.346183
582	0.887077	0.87114	0.858697	0.855581	-3.65858	-1.79579	-0.347732
584	0.888905	0.872801	0.860238	0.857138	-3.68416	-1.80635	-0.349281
586	0.890734	0.874462	0.86178	0.858695	-3.70974	-1.81692	-0.35083
588	0.892562	0.876123	0.863321	0.860252	-3.73531	-1.82748	-0.352379
590	0.894391	0.877784	0.864862	0.861808	-3.76089	-1.83804	-0.353928
592	0.89622	0.879445	0.866486	0.863388	-3.78647	-1.8486	-0.354907
594	0.898048	0.881106	0.868118	0.864978	-3.81205	-1.85917	-0.355826
596	0.899877	0.882772	0.86975	0.866568	-3.83763	-1.86965	-0.356745
598	0.901706	0.88452	0.871382	0.868157	-3.86321	-1.87889	-0.357665
600	0.903603	0.886268	0.873015	0.869747	-3.88718	-1.88812	-0.358584
602	0.905519	0.888016	0.874647	0.871358	-3.91071	-1.89736	-0.359503
604	0.907435	0.889763	0.876279	0.872978	-3.93424	-1.9066	-0.360422
606	0.909351	0.891511	0.877911	0.874599	-3.95776	-1.91584	-0.361341
608	0.911267	0.893259	0.879543	0.876219	-3.98129	-1.92507	-0.36226
610	0.913183	0.895007	0.881176	0.87784	-4.00482	-1.93431	-0.363179
612	0.915099	0.896754	0.882808	0.87948	-4.02835	-1.94355	-0.364098
614	0.917015	0.898502	0.88444	0.88113	-4.05187	-1.95279	-0.365017
616	0.918931	0.90025	0.886072	0.882779	-4.0754	-1.96202	-0.365936
618	0.920847	0.901998	0.887705	0.884429	-4.09893	-1.97126	-0.366855
620	0.922764	0.903746	0.889337	0.886078	-4.12245	-1.9805	-0.367774
622	0.92468	0.905493	0.891047	0.887746	-4.14598	-1.98974	-0.368144
624	0.926596	0.907241	0.892757	0.889422	-4.16951	-1.99897	-0.368509
626	0.928512	0.908997	0.894468	0.891099	-4.19304	-2.00805	-0.368875
628	0.930428	0.910817	0.896178	0.892775	-4.21656	-2.01582	-0.36924
630	0.9324	0.912637	0.897889	0.894452	-4.2381	-2.02359	-0.369606
632	0.934387	0.914457	0.899599	0.896145	-4.25914	-2.03137	-0.369971
634	0.936373	0.916277	0.901309	0.897847	-4.28018	-2.03914	-0.370336
636	0.938359	0.918097	0.90302	0.899548	-4.30123	-2.04691	-0.370702
638	0.940346	0.919917	0.90473	0.90125	-4.32227	-2.05469	-0.371067
640	0.942332	0.921737	0.906441	0.902951	-4.34331	-2.06246	-0.371433
642	0.944318	0.923557	0.908151	0.904669	-4.36435	-2.07023	-0.371798
644	0.946305	0.925377	0.909862	0.906393	-4.38539	-2.07801	-0.372164
646	0.948291	0.927197	0.911572	0.908118	-4.40644	-2.08578	-0.372529
648	0.950277	0.929017	0.913283	0.909843	-4.42748	-2.09355	-0.372894
650	0.952264	0.930837	0.914993	0.911567	-4.44852	-2.10132	-0.37326
652	0.95425	0.932657	0.916725	0.913306	-4.46956	-2.1091	-0.373437
654	0.956236	0.934477	0.918498	0.915052	-4.4906	-2.11687	-0.373239
656	0.958223	0.936297	0.920272	0.916798	-4.51165	-2.12464	-0.373041
658	0.960209	0.93814	0.922045	0.918544	-4.53269	-2.1318	-0.372844
660	0.962199	0.940016	0.923818	0.92029	-4.55353	-2.13809	-0.372646
662	0.964236	0.941891	0.925592	0.922049	-4.57174	-2.14438	-0.372448
664	0.966274	0.943767	0.927365	0.923814	-4.58994	-2.15068	-0.372251
666	0.968311	0.945642	0.929139	0.92558	-4.60815	-2.15697	-0.372053
668	0.970349	0.947518	0.930912	0.927345	-4.62636	-2.16326	-0.371855
670	0.972386	0.949393	0.932686	0.92911	-4.64457	-2.16956	-0.371657
672	0.974424	0.951269	0.934459	0.930887	-4.66278	-2.17585	-0.37146
674	0.976461	0.953145	0.936233	0.93267	-4.68098	-2.18214	-0.371262
676	0.978498	0.95502	0.938006	0.934453	-4.69919	-2.18844	-0.371064
678	0.980536	0.956896	0.93978	0.936236	-4.7174	-2.19473	-0.370866
680	0.982573	0.958771	0.941553	0.938019	-4.73561	-2.20102	-0.370669
682	0.984611	0.960647	0.943327	0.939812	-4.75381	-2.20732	-0.370471
684	0.986648	0.962522	0.9451	0.94161	-4.77202	-2.21361	-0.370273
686	0.988686	0.964398	0.946915	0.943409	-4.79023	-2.2199	-0.369728
688	0.990723	0.966273	0.948734	0.945207	-4.80844	-2.2262	-0.369142
690	0.99276	0.968149	0.950554	0.947006	-4.82665	-2.23249	-0.368555
692	0.994798	0.97006	0.952373	0.948813	-4.84485	-2.23733	-0.367969
694	0.996852	0.971973	0.954193	0.950626	-4.86148	-2.24207	-0.367382
696	0.99892	0.973885	0.956012	0.952438	-4.87685	-2.24682	-0.366796
698	1.00099	0.975798	0.957832	0.95425	-4.89222	-2.25156	-0.366209
700	1.00306	0.977711	0.959651	0.956063	-4.90759	-2.25631	-0.365623
702	1.00512	0.979624	0.961471	0.957883	-4.92296	-2.26105	-0.365037
704	1.00719	0.981537	0.96329	0.959707	-4.93833	-2.2658	-0.36445
706	1.00926	0.98345	0.96511	0.961532	-4.95369	-2.27055	-0.363864
708	1.01133	0.985363	0.966929	0.963356	-4.96906	-2.27529	-0.363277
710	1.0134	0.987276	0.968749	0.965181	-4.98443	-2.28004	-0.362691
712	1.01546	0.989189	0.970568	0.967012	-4.9998	-2.28478	-0.362104
714	1.01753	0.991102	0.972388	0.968847	-5.01517	-2.28953	-0.361518
716	1.0196	0.993015	0.974207	0.970681	-5.03054	-2.29427	-0.360931
718	1.02167	0.994928	0.976027	0.972516	-5.0459	-2.29902	-0.360345
720	1.02374	0.996841	0.977864	0.974351	-5.06127	-2.30376	-0.359521
722	1.0258	0.998753	0.979711	0.976191	-5.07664	-2.30851	-0.358557
724	1.02787	1.00067	0.981558	0.978035	-5.09201	-2.31325	-0.357593
726	1.02994	1.00259	0.983406	0.979878	-5.10738	-2.31716	-0.356629
728	1.03201	1.00452	0.985253	0.981722	-5.12214	-2.32059	-0.355665
730	1.03409	1.00645	0.9871	0.983565	-5.1347	-2.32401	-0.354701
732	1.03617	1.00838	0.988948	0.985413	-5.14725	-2.32744	-0.353738
734	1.03824	1.01032	0.990795	0.987264	-5.15981	-2.33087	-0.352774
736	1.04032	1.01225	0.992642	0.989114	-5.17236	-2.3343	-0.35181
738	1.0424	1.01418	0.99449	0.990965	-5.18492	-2.33773	-0.350846
740	1.04448	1.01611	0.996337	0.992816	-5.19747	-2.34116	-0.349882
742	1.04655	1.01804	0.998184	0.99467	-5.21002	-2.34458	-0.348919
744	1.04863	1.01997	1.00003	0.996526	-5.22258	-2.34801	-0.347955
746	1.05071	1.0219	1.00188	0.998382	-5.23513	-2.35144	-0.346991
748	1.05279	1.02383	1.00373	1.00024	-5.24769	-2.35487	-0.346027
750	1.05486	1.02577	1.00557	1.00209	-5.26024	-2.3583	-0.345063
752	1.05694	1.0277	1.00742	1.00395	-5.2728	-2.36173	-0.344099
754	1.05902	1.02963	1.00927	1.00581	-5.28535	-2.36515	-0.343136
756	1.0611	1.03156	1.01112	1.00767	-5.29791	-2.36858	-0.342048
758	1.06317	1.03349	1.01298	1.00953	-5.31046	-2.37201	-0.34084
760	1.06525	1.03542	1.01483	1.01139	-5.32302	-2.37544	-0.339632
762	1.06733	1.03735	1.01669	1.01325	-5.33557	-2.37829	-0.338424
764	1.06941	1.03928	1.01855	1.01512	-5.34811	-2.38049	-0.337216
766	1.07147	1.04121	1.0204	1.01698	-5.35799	-2.38269	-0.336008
768	1.07354	1.04314	1.02226	1.01884	-5.36787	-2.38489	-0.3348
770	1.07561	1.04507	1.02412	1.0207	-5.37775	-2.3871	-0.333591
772	1.07767	1.047	1.02597	1.02257	-5.38762	-2.3893	-0.332383
774	1.07974	1.04894	1.02783	1.02443	-5.3975	-2.3915	-0.331175
776	1.0818	1.05087	1.02969	1.0263	-5.40738	-2.3937	-0.329967
778	1.08387	1.0528	1.03154	1.02816	-5.41726	-2.39591	-0.328759
780	1.08594	1.05473	1.0334	1.03002	-5.42714	-2.39811	-0.327551
782	1.088	1.05666	1.03526	1.03189	-5.43702	-2.40031	-0.326343
784	1.09007	1.05859	1.03711	1.03375	-5.44689	-2.40251	-0.325134
786	1.09214	1.06052	1.03897	1.03561	-5.45677	-2.40471	-0.323926
788	1.0942	1.06245	1.04082	1.03748	-5.46665	-2.40692	-0.322718
790	1.09627	1.06438	1.04268	1.03934	-5.47653	-2.40912	-0.32151
792	1.09833	1.06631	1.04454	1.0412	-5.48641	-2.41132	-0.320302
794	1.1004	1.06824	1.04639	1.04307	-5.49629	-2.41352	-0.319025
796	1.10247	1.07017	1.04824	1.04493	-5.50616	-2.41572	-0.317673
798	1.10453	1.0721	1.05008	1.04679	-5.51604	-2.41793	-0.31632
800	1.1066	1.07402	1.05193	1.04865	-5.52592	-2.41973	-0.314967
802	1.10867	1.07593	1.05378	1.05051	-5.5358	-2.42091	-0.313614
804	1.1107	1.07784	1.05563	1.05237	-5.54352	-2.4221	-0.312262
806	1.11274	1.07975	1.05747	1.05423	-5.55097	-2.42329	-0.310909
808	1.11477	1.08167	1.05932	1.05609	-5.55841	-2.42447	-0.309556
810	1.11681	1.08358	1.06117	1.05795	-5.56586	-2.42566	-0.308203
812	1.11884	1.08549	1.06301	1.05981	-5.5733	-2.42684	-0.306851
814	1.12088	1.0874	1.06486	1.06166	-5.58075	-2.42803	-0.305498
816	1.12291	1.08931	1.06671	1.06352	-5.58819	-2.42922	-0.304145
818	1.12495	1.09122	1.06855	1.06537	-5.59564	-2.4304	-0.302792
820	1.12698	1.09313	1.0704	1.06723	-5.60308	-2.43159	-0.30144
822	1.12902	1.09504	1.07225	1.06908	-5.61053	-2.43278	-0.300087
824	1.13105	1.09695	1.0741	1.07093	-5.61797	-2.43396	-0.298734
826	1.13309	1.09886	1.07594	1.07278	-5.62542	-2.43515	-0.297382
828	1.13512	1.10077	1.07779	1.07463	-5.63286	-2.43633	-0.296029
830	1.13716	1.10268	1.07964	1.07648	-5.64031	-2.43752	-0.294676
832	1.13919	1.10459	1.08148	1.07833	-5.64776	-2.43871	-0.293323
834	1.14123	1.1065	1.08332	1.08017	-5.6552	-2.43989	-0.291957
836	1.14326	1.10841	1.08514	1.08202	-5.66265	-2.44108	-0.290577
838	1.1453	1.11033	1.08696	1.08386	-5.67009	-2.44227	-0.289197
840	1.14733	1.11222	1.08878	1.0857	-5.67754	-2.44315	-0.287816
842	1.14937	1.1141	1.0906	1.08754	-5.68498	-2.4435	-0.286436
844	1.15136	1.11597	1.09242	1.08938	-5.6907	-2.44386	-0.285056
846	1.15335	1.11784	1.09424	1.09122	-5.69603	-2.44421	-0.283676
848	1.15533	1.11971	1.09606	1.09306	-5.70135	-2.44457	-0.282295
850	1.15732	1.12159	1.09788	1.09489	-5.70667	-2.44493	-0.280915
852	1.1593	1.12346	1.0997	1.09673	-5.71199	-2.44528	-0.279535
854	1.16129	1.12533	1.10152	1.09855	-5.71732	-2.44564	-0.278154
856	1.16327	1.12721	1.10334	1.10038	-5.72264	-2.44599	-0.276774
858	1.16526	1.12908	1.10515	1.10221	-5.72796	-2.44635	-0.275394
860	1.16724	1.13095	1.10697	1.10404	-5.73328	-2.4467	-0.274014
862	1.16923	1.13283	1.10879	1.10587	-5.73861	-2.44706	-0.272633
864	1.17121	1.1347	1.11061	1.10769	-5.74393	-2.44741	-0.271253
866	1.1732	1.13657	1.11243	1.10951	-5.74925	-2.44777	-0.269873
868	1.17518	1.13845	1.11425	1.11133	-5.75457	-2.44813	-0.268493
870	1.17717	1.14032	1.11607	1.11315	-5.7599	-2.44848	-0.267112
872	1.17915	1.14219	1.11789	1.11496	-5.76522	-2.44884	-0.265732
874	1.18114	1.14407	1.11971	1.11677	-5.77054	-2.44919	-0.264352
876	1.18312	1.14594	1.12151	1.11858	-5.77586	-2.44955	-0.262992
878	1.18511	1.14781	1.12329	1.12039	-5.78119	-2.4499	-0.261652
880	1.18709	1.14969	1.12506	1.1222	-5.78651	-2.45026	-0.260313
882	1.18908	1.15154	1.12684	1.12401	-5.79183	-2.45042	-0.258973
884	1.19106	1.15336	1.12861	1.12581	-5.79715	-2.45019	-0.257634
886	1.193	1.15518	1.13039	1.12761	-5.80114	-2.44996	-0.256294
888	1.19492	1.157	1.13216	1.1294	-5.80463	-2.44973	-0.254955
890	1.19684	1.15882	1.13394	1.1312	-5.80812	-2.4495	-0.253615
892	1.19876	1.16064	1.13572	1.133	-5.81161	-2.44927	-0.252276
894	1.20067	1.16246	1.13749	1.13479	-5.81511	-2.44904	-0.250936
896	1.20259	1.16428	1.13927	1.13657	-5.8186	-2.4488	-0.249596
898	1.20451	1.1661	1.14104	1.13836	-5.82209	-2.44857	-0.248257
900	1.20643	1.16792	1.14282	1.14015	-5.82559	-2.44834	-0.246917
902	1.20835	1.16974	1.1446	1.14193	-5.82908	-2.44811	-0.245578
904	1.21027	1.17156	1.14637	1.14371	-5.83257	-2.44788	-0.244238
906	1.21219	1.17337	1.14815	1.14549	-5.83606	-2.44765	-0.242899
908	1.2141	1.17519	1.14992	1.14726	-5.83956	-2.44742	-0.241559
910	1.21602	1.17701	1.1517	1.14904	-5.84305	-2.44719	-0.240219
912	1.21794	1.17883	1.15347	1.15081	-5.84654	-2.44696	-0.23888
914	1.21986	1.18065	1.15525	1.15257	-5.85004	-2.44673	-0.23754
916	1.22178	1.18247	1.15703	1.15433	-5.85353	-2.4465	-0.236201
918	1.2237	1.18429	1.1588	1.1561	-5.85702	-2.44627	-0.234861
920	1.22562	1.18611	1.16055	1.15786	-5.86052	-2.44604	-0.233597
922	1.22753	1.18793	1.16227	1.15962	-5.86401	-2.44581	-0.232417
924	1.22945	1.18975	1.16398	1.16137	-5.8675	-2.44558	-0.231236
926	1.23137	1.19155	1.1657	1.16312	-5.87099	-2.44522	-0.230056
928	1.23329	1.1933	1.16742	1.16487	-5.87449	-2.44451	-0.228875
930	1.23516	1.19505	1.16913	1.16662	-5.8771	-2.44379	-0.227695
932	1.237	1.19681	1.17085	1.16836	-5.87913	-2.44308	-0.226514
934	1.23883	1.19856	1.17257	1.1701	-5.88116	-2.44236	-0.225334
936	1.24067	1.20031	1.17428	1.17184	-5.88319	-2.44165	-0.224154
938	1.24251	1.20206	1.176	1.17357	-5.88522	-2.44093	-0.222973
940	1.24435	1.20381	1.17772	1.17531	-5.88726	-2.44021	-0.221793
942	1.24618	1.20556	1.17943	1.17704	-5.88929	-2.4395	-0.220612
944	1.24802	1.20731	1.18115	1.17876	-5.89132	-2.43878	-0.219432
946	1.24986	1.20906	1.18287	1.18048	-5.89335	-2.43807	-0.218252
948	1.2517	1.21081	1.18458	1.1822	-5.89538	-2.43735	-0.217071
950	1.25353	1.21257	1.1863	1.18392	-5.89741	-2.43664	-0.215891
952	1.25537	1.21432	1.18802	1.18564	-5.89944	-2.43592	-0.21471
954	1.25721	1.21607	1.18973	1.18735	-5.90147	-2.43521	-0.21353
956	1.25905	1.21782	1.19145	1.18905	-5.9035	-2.43449	-0.212349
958	1.26088	1.21957	1.19317	1.19076	-5.90553	-2.43377	-0.211169
960	1.26272	1.22132	1.19488	1.19247	-5.90756	-2.43306	-0.209989
962	1.26456	1.22307	1.1966	1.19417	-5.90959	-2.43234	-0.208808
964	1.2664	1.22482	1.19832	1.19586	-5.91162	-2.43163	-0.207628
966	1.26823	1.22658	1.20001	1.19755	-5.91365	-2.43091	-0.206507
968	1.27007	1.22833	1.20165	1.19924	-5.91568	-2.4302	-0.205504
970	1.27191	1.23008	1.2033	1.20093	-5.91771	-2.42948	-0.2045
972	1.27375	1.23182	1.20494	1.20262	-5.91974	-2.42875	-0.203496
974	1.27558	1.23349	1.20659	1.20429	-5.92177	-2.42778	-0.202493
976	1.27739	1.23516	1.20823	1.20597	-5.92337	-2.42681	-0.201489
978	1.27913	1.23684	1.20988	1.20765	-5.92422	-2.42584	-0.200485
980	1.28088	1.23851	1.21152	1.20932	-5.92507	-2.42486	-0.199482
982	1.28262	1.24018	1.21317	1.21099	-5.92592	-2.42389	-0.198478
984	1.28437	1.24185	1.21481	1.21265	-5.92676	-2.42292	-0.197474
986	1.28611	1.24352	1.21646	1.21431	-5.92761	-2.42195	-0.196471
988	1.28786	1.24519	1.2181	1.21597	-5.92846	-2.42098	-0.195467
990	1.2896	1.24686	1.21975	1.21763	-5.92931	-2.42001	-0.194463
992	1.29134	1.24853	1.22139	1.21928	-5.93015	-2.41904	-0.19346
994	1.29309	1.2502	1.22304	1.22092	-5.931	-2.41806	-0.192456
996	1.29483	1.25187	1.22468	1.22257	-5.93185	-2.41709	-0.191452
998	1.29658	1.25354	1.22632	1.22421	-5.9327	-2.41612	-0.190449
1000	1.29832	1.25521	1.22797	1.22585	-5.93354	-2.41515	-0.189445
1002	1.30007	1.25688	1.22961	1.22749	-5.93439	-2.41418	-0.188441
1004	1.30181	1.25855	1.23126	1.22912	-5.93524	-2.41321	-0.187438
1006	1.30356	1.26022	1.2329	1.23074	-5.93609	-2.41224	-0.186434
1008	1.3053	1.2619	1.23455	1.23237	-5.93693	-2.41127	-0.18543
1010	1.30705	1.26357	1.23619	1.234	-5.93778	-2.41029	-0.184427
1012	1.30879	1.26524	1.23784	1.23561	-5.93863	-2.40932	-0.183423
1014	1.31053	1.26691	1.23948	1.23722	-5.93948	-2.40835	-0.182431
1016	1.31228	1.26858	1.24104	1.23883	-5.94032	-2.40738	-0.181674
1018	1.31402	1.27025	1.2426	1.24044	-5.94117	-2.40641	-0.180917
1020	1.31577	1.27192	1.24416	1.24205	-5.94202	-2.40544	-0.180159
1022	1.31751	1.27352	1.24573	1.24365	-5.94287	-2.40438	-0.179402
1024	1.31926	1.2751	1.24729	1.24525	-5.94371	-2.40328	-0.178644
1026	1.3209	1.27668	1.24885	1.24684	-5.94373	-2.40218	-0.177887
1028	1.32255	1.27826	1.25041	1.24843	-5.94371	-2.40109	-0.17713
1030	1.32419	1.27984	1.25197	1.25002	-5.94369	-2.39999	-0.176372
1032	1.32583	1.28142	1.25353	1.25161	-5.94367	-2.3989	-0.175615
1034	1.32747	1.283	1.2551	1.25318	-5.94364	-2.3978	-0.174858
1036	1.32911	1.28458	1.25666	1.25476	-5.94362	-2.3967	-0.1741
1038	1.33076	1.28616	1.25822	1.25633	-5.9436	-2.39561	-0.173343
1040	1.3324	1.28774	1.25978	1.2579	-5.94358	-2.39451	-0.172585
1042	1.33404	1.28932	1.26134	1.25947	-5.94356	-2.39341	-0.171828
1044	1.33568	1.2909	1.2629	1.26103	-5.94354	-2.39232	-0.171071
1046	1.33732	1.29249	1.26447	1.26258	-5.94352	-2.39122	-0.170313
1048	1.33897	1.29407	1.26603	1.26414	-5.9435	-2.39013	-0.169556
1050	1.34061	1.29565	1.26759	1.2657	-5.94348	-2.38903	-0.168799
1052	1.34225	1.29723	1.26915	1.26725	-5.94345	-2.38793	-0.168041
1054	1.34389	1.29881	1.27071	1.26879	-5.94343	-2.38684	-0.167284
1056	1.34554	1.30039	1.27227	1.27033	-5.94341	-2.38574	-0.166527
1058	1.34718	1.30197	1.27384	1.27186	-5.94339	-2.38465	-0.165769
1060	1.34882	1.30355	1.2754	1.2734	-5.94337	-2.38355	-0.165012
1062	1.35046	1.30513	1.27696	1.27493	-5.94335	-2.38245	-0.164254
1064	1.3521	1.30671	1.27852	1.27646	-5.94333	-2.38136	-0.163497
1066	1.35375	1.30829	1.28003	1.27798	-5.94331	-2.38026	-0.162875
1068	1.35539	1.30987	1.2815	1.2795	-5.94329	-2.37917	-0.162368
1070	1.35703	1.31145	1.28297	1.28102	-5.94326	-2.37807	-0.16186
1072	1.35867	1.31301	1.28444	1.28253	-5.94324	-2.37697	-0.161352
1074	1.36031	1.31449	1.28591	1.28403	-5.94322	-2.37588	-0.160844
1076	1.36192	1.31597	1.28738	1.28554	-5.94299	-2.37479	-0.160337
1078	1.36345	1.31746	1.28885	1.28704	-5.94232	-2.3737	-0.159829
1080	1.36499	1.31894	1.29032	1.28854	-5.94166	-2.37261	-0.159321
1082	1.36652	1.32042	1.29179	1.29004	-5.941	-2.37151	-0.158814
1084	1.36805	1.3219	1.29326	1.29152	-5.94034	-2.37042	-0.158306
1086	1.36958	1.32338	1.29473	1.29301	-5.93968	-2.36933	-0.157798
1088	1.37112	1.32486	1.2962	1.29449	-5.93902	-2.36824	-0.15729
1090	1.37265	1.32635	1.29767	1.29598	-5.93836	-2.36714	-0.156783
1092	1.37418	1.32783	1.29914	1.29745	-5.9377	-2.36605	-0.156275
1094	1.37571	1.32931	1.30061	1.29892	-5.93703	-2.36496	-0.155767
1096	1.37725	1.33079	1.30208	1.30039	-5.93637	-2.36387	-0.155259
1098	1.37878	1.33227	1.30355	1.30185	-5.93571	-2.36278	-0.154752
1100	1.38031	1.33375	1.30502	1.30332	-5.93505	-2.36168	-0.154244
1102	1.38185	1.33524	1.30649	1.30478	-5.93439	-2.36059	-0.153736
1104	1.38338	1.33672	1.30796	1.30622	-5.93373	-2.3595	-0.153229
1106	1.38491	1.3382	1.30943	1.30767	-5.93307	-2.35841	-0.152721
1108	1.38644	1.33968	1.3109	1.30912	-5.93241	-2.35731	-0.152213
1110	1.38798	1.34116	1.31237	1.31057	-5.93174	-2.35622	-0.151705
1112	1.38951	1.34265	1.31384	1.31201	-5.93108	-2.35513	-0.151198
1114	1.39104	1.34413	1.31531	1.31344	-5.93042	-2.35404	-0.15069
1116	1.39258	1.34561	1.31678	1.31487	-5.92976	-2.35295	-0.150182
1118	1.39411	1.34709	1.31825	1.3163	-5.9291	-2.35185	-0.149674
1120	1.39564	1.34857	1.31965	1.31772	-5.92844	-2.35076	-0.14938
1122	1.39717	1.35005	1.32102	1.31915	-5.92778	-2.34967	-0.149151
1124	1.39871	1.35154	1.32239	1.32056	-5.92712	-2.34858	-0.148922
1126	1.40024	1.35298	1.32377	1.32197	-5.92645	-2.34749	-0.148694
1128	1.40177	1.35436	1.32514	1.32338	-5.92579	-2.34642	-0.148465
1130	1.40326	1.35574	1.32651	1.32479	-5.92496	-2.34534	-0.148236
1132	1.40468	1.35712	1.32788	1.32619	-5.92392	-2.34427	-0.148008
1134	1.40609	1.3585	1.32925	1.32759	-5.92287	-2.3432	-0.147779
1136	1.40751	1.35987	1.33063	1.32898	-5.92183	-2.34212	-0.14755
1138	1.40893	1.36125	1.332	1.33037	-5.92078	-2.34105	-0.147322
1140	1.41035	1.36263	1.33337	1.33176	-5.91973	-2.33998	-0.147093
1142	1.41177	1.36401	1.33474	1.33315	-5.91869	-2.33891	-0.146864
1144	1.41319	1.36539	1.33612	1.33452	-5.91764	-2.33783	-0.146636
1146	1.41461	1.36677	1.33749	1.3359	-5.9166	-2.33676	-0.146407
1148	1.41603	1.36814	1.33886	1.33727	-5.91555	-2.33569	-0.146178
1150	1.41745	1.36952	1.34023	1.33864	-5.91451	-2.33461	-0.14595
1152	1.41887	1.3709	1.3416	1.34001	-5.91346	-2.33354	-0.145721
1154	1.42029	1.37228	1.34298	1.34137	-5.91241	-2.33247	-0.145492
1156	1.42171	1.37366	1.34435	1.34272	-5.91137	-2.33139	-0.145264
1158	1.42312	1.37503	1.34572	1.34408	-5.91032	-2.33032	-0.145035
1160	1.42454	1.37641	1.34709	1.34543	-5.90928	-2.32925	-0.144806
1162	1.42596	1.37779	1.34846	1.34678	-5.90823	-2.32817	-0.144578
1164	1.42738	1.37917	1.34984	1.34812	-5.90718	-2.3271	-0.144349
1166	1.4288	1.38055	1.35121	1.34945	-5.90614	-2.32603	-0.14412
1168	1.43022	1.38192	1.35258	1.35079	-5.90509	-2.32495	-0.143892
1170	1.43164	1.3833	1.35395	1.35213	-5.90405	-2.32388	-0.143663
1172	1.43306	1.38468	1.35532	1.35346	-5.903	-2.32281	-0.143434
1174	1.43448	1.38606	1.3567	1.35478	-5.90195	-2.32173	-0.143206
1176	1.4359	1.38744	1.358	1.3561	-5.90091	-2.32066	-0.143142
1178	1.43732	1.38881	1.35927	1.35741	-5.89986	-2.31959	-0.14317
1180	1.43874	1.39019	1.36054	1.35873	-5.89882	-2.31851	-0.143198
1182	1.44015	1.39156	1.36181	1.36004	-5.89777	-2.31746	-0.143226
1184	1.44157	1.39283	1.36308	1.36134	-5.89673	-2.31654	-0.143255
1186	1.44297	1.3941	1.36435	1.36264	-5.89563	-2.31562	-0.143283
1188	1.44427	1.39537	1.36562	1.36395	-5.89435	-2.3147	-0.143311
1190	1.44558	1.39664	1.36689	1.36525	-5.89306	-2.31378	-0.143339
1192	1.44688	1.39791	1.36816	1.36654	-5.89177	-2.31286	-0.143367
1194	1.44818	1.39918	1.36943	1.36782	-5.89048	-2.31194	-0.143395
1196	1.44949	1.40045	1.3707	1.3691	-5.88919	-2.31102	-0.143423
1198	1.45079	1.40173	1.37197	1.37039	-5.8879	-2.3101	-0.143451
1200	1.45209	1.403	1.37324	1.37167	-5.88662	-2.30918	-0.143479
1202	1.4534	1.40427	1.37451	1.37294	-5.88533	-2.30826	-0.143507
1204	1.4547	1.40554	1.37578	1.37421	-5.88404	-2.30734	-0.143535
1206	1.456	1.40681	1.37705	1.37547	-5.88275	-2.30642	-0.143563
1208	1.45731	1.40808	1.37832	1.37673	-5.88146	-2.3055	-0.143591
1210	1.45861	1.40935	1.37959	1.378	-5.88017	-2.30458	-0.143619
1212	1.45991	1.41062	1.38086	1.37926	-5.87889	-2.30366	-0.143647
1214	1.46122	1.4119	1.38213	1.3805	-5.8776	-2.30274	-0.143675
1216	1.46252	1.41317	1.3834	1.38175	-5.87631	-2.30182	-0.143703
1218	1.46382	1.41444	1.38467	1.38299	-5.87502	-2.3009	-0.143731
1220	1.46513	1.41571	1.38594	1.38424	-5.87373	-2.29998	-0.143759
1222	1.46643	1.41698	1.38721	1.38548	-5.87244	-2.29907	-0.143787
1224	1.46773	1.41825	1.38848	1.38671	-5.87116	-2.29815	-0.143816
1226	1.46904	1.41952	1.38975	1.38793	-5.86987	-2.29723	-0.143844
1228	1.47034	1.42079	1.39102	1.38916	-5.86858	-2.29631	-0.143872
1230	1.47164	1.42206	1.39229	1.39039	-5.86729	-2.29539	-0.1439
1232	1.47295	1.42334	1.39356	1.39161	-5.866	-2.29447	-0.143928
1234	1.47425	1.42461	1.39482	1.39282	-5.86472	-2.29355	-0.143987
1236	1.47555	1.42588	1.39599	1.39403	-5.86343	-2.29263	-0.144277
1238	1.47686	1.42715	1.39715	1.39524	-5.86214	-2.29171	-0.144567
1240	1.47816	1.42842	1.39832	1.39645	-5.86085	-2.29079	-0.144857
1242	1.47946	1.42963	1.39948	1.39766	-5.85956	-2.28997	-0.145147
1244	1.48077	1.4308	1.40065	1.39885	-5.85827	-2.28923	-0.145438
1246	1.48201	1.43196	1.40182	1.40004	-5.85694	-2.2885	-0.145728
1248	1.4832	1.43312	1.40298	1.40123	-5.85557	-2.28777	-0.146018
1250	1.48439	1.43429	1.40415	1.40243	-5.85419	-2.28704	-0.146308
1252	1.48557	1.43545	1.40531	1.40361	-5.85282	-2.2863	-0.146598
1254	1.48676	1.43661	1.40648	1.40479	-5.85144	-2.28557	-0.146889
1256	1.48795	1.43778	1.40765	1.40596	-5.85007	-2.28484	-0.147179
1258	1.48914	1.43894	1.40881	1.40714	-5.84869	-2.2841	-0.147469
1260	1.49032	1.4401	1.40998	1.40831	-5.84732	-2.28337	-0.147759
1262	1.49151	1.44127	1.41114	1.40948	-5.84594	-2.28264	-0.148049
1264	1.4927	1.44243	1.41231	1.41064	-5.84457	-2.2819	-0.14834
1266	1.49389	1.44359	1.41347	1.41179	-5.84319	-2.28117	-0.14863
1268	1.49507	1.44475	1.41464	1.41295	-5.84182	-2.28044	-0.14892
1270	1.49626	1.44592	1.41581	1.41411	-5.84044	-2.27971	-0.14921
1272	1.49745	1.44708	1.41697	1.41526	-5.83907	-2.27897	-0.1495
1274	1.49864	1.44824	1.41814	1.4164	-5.83769	-2.27824	-0.149791
1276	1.49982	1.44941	1.4193	1.41754	-5.83632	-2.27751	-0.150081
1278	1.50101	1.45057	1.42047	1.41868	-5.83494	-2.27677	-0.150371
1280	1.5022	1.45173	1.42164	1.41982	-5.83357	-2.27604	-0.150661
1282	1.50339	1.4529	1.4228	1.42095	-5.83219	-2.27531	-0.150951
1284	1.50457	1.45406	1.42397	1.42207	-5.83082	-2.27457	-0.151242
1286	1.50576	1.45522	1.42513	1.4232	-5.82944	-2.27384	-0.151532
1288	1.50695	1.45639	1.4263	1.42432	-5.82807	-2.27311	-0.151822
1290	1.50814	1.45755	1.42747	1.42544	-5.8267	-2.27238	-0.152112
1292	1.50932	1.45871	1.42863	1.42656	-5.82532	-2.27164	-0.152402
1294	1.51051	1.45988	1.4298	1.42766	-5.82395	-2.27091	-0.152693
1296	1.5117	1.46104	1.43095	1.42877	-5.82257	-2.27018	-0.153007
1298	1.51289	1.4622	1.43201	1.42988	-5.8212	-2.26944	-0.153505
1300	1.51407	1.46337	1.43307	1.43098	-5.81982	-2.26871	-0.154002
1302	1.51526	1.46453	1.43414	1.43208	-5.81845	-2.26798	-0.1545
1304	1.51645	1.46564	1.4352	1.43317	-5.81707	-2.26733	-0.154998
1306	1.51764	1.4667	1.43626	1.43426	-5.8157	-2.26679	-0.155495
1308	1.51878	1.46775	1.43732	1.43535	-5.81432	-2.26625	-0.155993
1310	1.51985	1.46881	1.43838	1.43644	-5.81296	-2.26571	-0.156491
1312	1.52093	1.46987	1.43944	1.43752	-5.81159	-2.26517	-0.156988
1314	1.522	1.47092	1.4405	1.43859	-5.81022	-2.26462	-0.157486
1316	1.52308	1.47198	1.44157	1.43966	-5.80885	-2.26408	-0.157984
1318	1.52415	1.47303	1.44263	1.44074	-5.80748	-2.26354	-0.158482
1320	1.52522	1.47409	1.44369	1.44181	-5.80611	-2.263	-0.158979
1322	1.5263	1.47514	1.44475	1.44287	-5.80475	-2.26246	-0.159477
1324	1.52737	1.4762	1.44581	1.44393	-5.80338	-2.26191	-0.159975
1326	1.52844	1.47726	1.44687	1.44498	-5.80201	-2.26137	-0.160472
1328	1.52952	1.47831	1.44794	1.44604	-5.80064	-2.26083	-0.16097
1330	1.53059	1.47937	1.449	1.4471	-5.79927	-2.26029	-0.161468
1332	1.53166	1.48042	1.45006	1.44815	-5.7979	-2.25975	-0.161965
1334	1.53274	1.48148	1.45112	1.44918	-5.79654	-2.2592	-0.162463
1336	1.53381	1.48254	1.45218	1.45022	-5.79517	-2.25866	-0.162961
1338	1.53488	1.48359	1.45324	1.45126	-5.7938	-2.25812	-0.163459
1340	1.53596	1.48465	1.4543	1.4523	-5.79243	-2.25758	-0.163956
1342	1.53703	1.4857	1.45537	1.45333	-5.79106	-2.25704	-0.164454
1344	1.53811	1.48676	1.45643	1.45436	-5.78969	-2.2565	-0.164952
1346	1.53918	1.48782	1.45749	1.45538	-5.78833	-2.25595	-0.165449
1348	1.54025	1.48887	1.45855	1.4564	-5.78696	-2.25541	-0.165947
1350	1.54133	1.48993	1.45961	1.45743	-5.78559	-2.25487	-0.166445
1352	1.5424	1.49098	1.46067	1.45844	-5.78422	-2.25433	-0.166942
1354	1.54347	1.49204	1.46174	1.45945	-5.78285	-2.25379	-0.16744
1356	1.54455	1.49309	1.4628	1.46046	-5.78148	-2.25324	-0.167938
1358	1.54562	1.49415	1.46386	1.46146	-5.78012	-2.2527	-0.168435
1360	1.54669	1.49521	1.46492	1.46247	-5.77875	-2.25216	-0.168933
1362	1.54777	1.49626	1.46592	1.46347	-5.77738	-2.25162	-0.169561
1364	1.54884	1.49732	1.46688	1.46446	-5.77601	-2.25108	-0.17029
1366	1.54992	1.49837	1.46784	1.46545	-5.77464	-2.25053	-0.171019
1368	1.55099	1.49943	1.4688	1.46644	-5.77327	-2.24999	-0.171748
1370	1.55206	1.5004	1.46976	1.46743	-5.77191	-2.24962	-0.172477
1372	1.55314	1.50135	1.47072	1.46842	-5.77054	-2.24928	-0.173206
1374	1.55413	1.5023	1.47168	1.46939	-5.76924	-2.24894	-0.173935
1376	1.5551	1.50325	1.47264	1.47037	-5.76797	-2.2486	-0.174664
1378	1.55606	1.5042	1.47359	1.47134	-5.76671	-2.24826	-0.175393
1380	1.55702	1.50515	1.47455	1.47232	-5.76544	-2.24792	-0.176122
1382	1.55799	1.5061	1.47551	1.47329	-5.76417	-2.24758	-0.176851
1384	1.55895	1.50705	1.47647	1.47425	-5.76291	-2.24724	-0.17758
1386	1.55991	1.508	1.47743	1.47521	-5.76164	-2.2469	-0.178308
1388	1.56087	1.50896	1.47839	1.47617	-5.76037	-2.24656	-0.179037
1390	1.56184	1.50991	1.47935	1.47713	-5.75911	-2.24622	-0.179766
1392	1.5628	1.51086	1.48031	1.47808	-5.75784	-2.24588	-0.180495
1394	1.56376	1.51181	1.48126	1.47903	-5.75657	-2.24554	-0.181224
1396	1.56473	1.51276	1.48222	1.47997	-5.75531	-2.2452	-0.181953
1398	1.56569	1.51371	1.48318	1.48091	-5.75404	-2.24486	-0.182682
1400	1.56665	1.51466	1.48414	1.48186	-5.75277	-2.24452	-0.183411
1402	1.56762	1.51561	1.4851	1.4828	-5.75151	-2.24418	-0.18414
1404	1.56858	1.51656	1.48606	1.48373	-5.75024	-2.24384	-0.184869
1406	1.56954	1.51751	1.48702	1.48466	-5.74897	-2.24351	-0.185598
1408	1.57051	1.51846	1.48798	1.48558	-5.74771	-2.24317	-0.186327
1410	1.57147	1.51942	1.48894	1.48651	-5.74644	-2.24283	-0.187056
1412	1.57243	1.52037	1.48989	1.48744	-5.74517	-2.24249	-0.187784
1414	1.57339	1.52132	1.49085	1.48835	-5.74391	-2.24215	-0.188513
1416	1.57436	1.52227	1.49181	1.48927	-5.74264	-2.24181	-0.189242
1418	1.57532	1.52322	1.49277	1.49018	-5.74137	-2.24147	-0.189971
1420	1.57628	1.52417	1.49373	1.49109	-5.74011	-2.24113	-0.1907
1422	1.57725	1.52512	1.49469	1.492	-5.73884	-2.24079	-0.191429
1424	1.57821	1.52607	1.49565	1.4929	-5.73757	-2.24045	-0.192158
1426	1.57917	1.52702	1.49661	1.4938	-5.73631	-2.24011	-0.192887
1428	1.58014	1.52797	1.49756	1.4947	-5.73504	-2.23977	-0.193616
1430	1.5811	1.52892	1.49848	1.4956	-5.73377	-2.23943	-0.194405
1432	1.58206	1.52988	1.49934	1.49649	-5.73251	-2.23909	-0.195289
1434	1.58302	1.53083	1.5002	1.49738	-5.73124	-2.23875	-0.196173
1436	1.58399	1.53178	1.50106	1.49826	-5.72997	-2.23841	-0.197058
1438	1.58495	1.53267	1.50192	1.49915	-5.72871	-2.23818	-0.197942
1440	1.58591	1.53352	1.50278	1.50003	-5.72744	-2.23804	-0.198826
1442	1.58684	1.53437	1.50364	1.50091	-5.72623	-2.2379	-0.199711
1444	1.5877	1.53522	1.5045	1.50178	-5.72513	-2.23776	-0.200595
1446	1.58855	1.53607	1.50536	1.50265	-5.72403	-2.23762	-0.201479
1448	1.58941	1.53692	1.50622	1.50352	-5.72293	-2.23747	-0.202363
1450	1.59027	1.53777	1.50708	1.50439	-5.72183	-2.23733	-0.203248
1452	1.59113	1.53862	1.50793	1.50526	-5.72073	-2.23719	-0.204132
1454	1.59198	1.53947	1.50879	1.50611	-5.71962	-2.23705	-0.205016
1456	1.59284	1.54032	1.50965	1.50697	-5.71852	-2.23691	-0.205901
1458	1.5937	1.54117	1.51051	1.50782	-5.71742	-2.23676	-0.206785
1460	1.59455	1.54202	1.51137	1.50868	-5.71632	-2.23662	-0.207669
1462	1.59541	1.54286	1.51223	1.50953	-5.71522	-2.23648	-0.208554
1464	1.59627	1.54371	1.51309	1.51037	-5.71412	-2.23634	-0.209438
1466	1.59713	1.54456	1.51395	1.51121	-5.71302	-2.23619	-0.210322
1468	1.59798	1.54541	1.51481	1.51206	-5.71191	-2.23605	-0.211207
1470	1.59884	1.54626	1.51567	1.5129	-5.71081	-2.23591	-0.212091
1472	1.5997	1.54711	1.51652	1.51373	-5.70971	-2.23577	-0.212975
1474	1.60055	1.54796	1.51738	1.51456	-5.70861	-2.23563	-0.21386
1476	1.60141	1.54881	1.51824	1.51539	-5.70751	-2.23548	-0.214744
1478	1.60227	1.54966	1.5191	1.51622	-5.70641	-2.23534	-0.215628
1480	1.60313	1.55051	1.51996	1.51704	-5.70531	-2.2352	-0.216513
1482	1.60398	1.55136	1.52082	1.51787	-5.70421	-2.23506	-0.217397
1484	1.60484	1.55221	1.52168	1.51868	-5.7031	-2.23492	-0.218281
1486	1.6057	1.55306	1.52254	1.5195	-5.702	-2.23477	-0.219165
1488	1.60655	1.55391	1.5234	1.52031	-5.7009	-2.23463	-0.22005
1490	1.60741	1.55476	1.52426	1.52112	-5.6998	-2.23449	-0.220934
1492	1.60827	1.55561	1.52512	1.52193	-5.6987	-2.23435	-0.221818
1494	1.60913	1.55646	1.52597	1.52274	-5.6976	-2.2342	-0.222703
1496	1.60998	1.55731	1.52683	1.52354	-5.6965	-2.23406	-0.223587
1498	1.61084	1.55816	1.52769	1.52434	-5.69539	-2.23392	-0.224471
1500	1.6117	1.55901	1.52855	1.52514	-5.69429	-2.23378	-0.225356
1502	1.61255	1.55986	1.52936	1.52593	-5.69319	-2.23364	-0.22632
1504	1.61341	1.56071	1.53013	1.52672	-5.69209	-2.23349	-0.227365
1506	1.61427	1.56156	1.53089	1.52751	-5.69099	-2.23335	-0.22841
1508	1.61513	1.56241	1.53165	1.52829	-5.68989	-2.23321	-0.229455
1510	1.61598	1.5632	1.53242	1.52908	-5.68879	-2.23319	-0.2305
1512	1.61684	1.56395	1.53318	1.52987	-5.68769	-2.23324	-0.231545
1514	1.61767	1.5647	1.53394	1.53064	-5.68663	-2.23329	-0.23259
1516	1.61842	1.56546	1.53471	1.53141	-5.6857	-2.23334	-0.233635
1518	1.61918	1.56621	1.53547	1.53219	-5.68478	-2.2334	-0.23468
1520	1.61994	1.56696	1.53623	1.53296	-5.68385	-2.23345	-0.235725
1522	1.62069	1.56772	1.537	1.53373	-5.68292	-2.2335	-0.23677
1524	1.62145	1.56847	1.53776	1.53449	-5.68199	-2.23356	-0.237815
1526	1.62221	1.56922	1.53853	1.53525	-5.68106	-2.23361	-0.23886
1528	1.62297	1.56997	1.53929	1.53601	-5.68013	-2.23366	-0.239905
1530	1.62372	1.57073	1.54005	1.53677	-5.6792	-2.23371	-0.24095
1532	1.62448	1.57148	1.54082	1.53753	-5.67827	-2.23377	-0.241996
1534	1.62524	1.57223	1.54158	1.53828	-5.67734	-2.23382	-0.243041
1536	1.62599	1.57299	1.54234	1.53903	-5.67641	-2.23387	-0.244086
1538	1.62675	1.57374	1.54311	1.53978	-5.67548	-2.23392	-0.245131
1540	1.62751	1.57449	1.54387	1.54052	-5.67455	-2.23398	-0.246176
1542	1.62826	1.57525	1.54463	1.54127	-5.67362	-2.23403	-0.247221
1544	1.62902	1.576	1.5454	1.54201	-5.67269	-2.23408	-0.248266
1546	1.62978	1.57675	1.54616	1.54274	-5.67176	-2.23413	-0.249311
1548	1.63054	1.57751	1.54692	1.54348	-5.67083	-2.23419	-0.250356
1550	1.63129	1.57826	1.54769	1.54421	-5.6699	-2.23424	-0.251401
1552	1.63205	1.57901	1.54845	1.54494	-5.66897	-2.23429	-0.252446
1554	1.63281	1.57977	1.54921	1.54567	-5.66804	-2.23434	-0.253491
1556	1.63356	1.58052	1.54998	1.54639	-5.66711	-2.2344	-0.254536
1558	1.63432	1.58127	1.55074	1.54711	-5.66618	-2.23445	-0.255581
1560	1.63508	1.58203	1.5515	1.54784	-5.66525	-2.2345	-0.256626
1562	1.63583	1.58278	1.55227	1.54856	-5.66432	-2.23455	-0.257671
1564	1.63659	1.58353	1.55303	1.54927	-5.66339	-2.23461	-0.258716
1566	1.63735	1.58428	1.5538	1.54998	-5.66246	-2.23466	-0.259761
1568	1.63811	1.58504	1.55456	1.55069	-5.66153	-2.23471	-0.260806
1570	1.63886	1.58579	1.55532	1.5514	-5.6606	-2.23476	-0.261851
1572	1.63962	1.58654	1.55609	1.55211	-5.65967	-2.23482	-0.262896
1574	1.64038	1.5873	1.55685	1.55281	-5.65874	-2.23487	-0.263941
1576	1.64113	1.58805	1.55761	1.55351	-5.65781	-2.23492	-0.264986
1578	1.64189	1.5888	1.5583	1.5542	-5.65688	-2.23497	-0.26611
1580	1.64265	1.58956	1.55898	1.5549	-5.65595	-2.23503	-0.267252
1582	1.6434	1.59031	1.55965	1.5556	-5.65502	-2.23508	-0.268394
1584	1.64416	1.59106	1.56032	1.55629	-5.65409	-2.23513	-0.269536
1586	1.64492	1.59174	1.561	1.55697	-5.65316	-2.23533	-0.270678
1588	1.64568	1.5924	1.56167	1.55766	-5.65223	-2.23555	-0.27182
1590	1.64639	1.59306	1.56234	1.55835	-5.65139	-2.23578	-0.272962
1592	1.64705	1.59373	1.56301	1.55903	-5.65065	-2.236	-0.274104
1594	1.64772	1.59439	1.56369	1.55971	-5.64991	-2.23623	-0.275246
1596	1.64838	1.59505	1.56436	1.56038	-5.64918	-2.23645	-0.276388
1598	1.64904	1.59571	1.56503	1.56106	-5.64844	-2.23667	-0.27753
1600	1.64971	1.59638	1.56571	1.56173	-5.6477	-2.2369	-0.278672
1602	1.65037	1.59704	1.56638	1.5624	-5.64697	-2.23712	-0.279813
1604	1.65103	1.5977	1.56705	1.56307	-5.64623	-2.23735	-0.280955
1606	1.6517	1.59836	1.56773	1.56373	-5.6455	-2.23757	-0.282097
1608	1.65236	1.59902	1.5684	1.56439	-5.64476	-2.23779	-0.283239
1610	1.65302	1.59969	1.56907	1.56506	-5.64402	-2.23802	-0.284381
1612	1.65369	1.60035	1.56975	1.56572	-5.64329	-2.23824	-0.285523
1614	1.65435	1.60101	1.57042	1.56637	-5.64255	-2.23847	-0.286665
1616	1.65502	1.60167	1.57109	1.56702	-5.64181	-2.23869	-0.287807
1618	1.65568	1.60234	1.57177	1.56767	-5.64108	-2.23892	-0.288949
1620	1.65634	1.603	1.57244	1.56833	-5.64034	-2.23914	-0.290091
1622	1.65701	1.60366	1.57311	1.56898	-5.6396	-2.23936	-0.291233
1624	1.65767	1.60432	1.57379	1.56962	-5.63887	-2.23959	-0.292375
1626	1.65833	1.60499	1.57446	1.57026	-5.63813	-2.23981	-0.293517
1628	1.659	1.60565	1.57513	1.5709	-5.6374	-2.24004	-0.294659
1630	1.65966	1.60631	1.5758	1.57154	-5.63666	-2.24026	-0.295801
1632	1.66032	1.60697	1.57648	1.57218	-5.63592	-2.24048	-0.296942
1634	1.66099	1.60764	1.57715	1.57281	-5.63519	-2.24071	-0.298084
1636	1.66165	1.6083	1.57782	1.57344	-5.63445	-2.24093	-0.299226
1638	1.66231	1.60896	1.5785	1.57407	-5.63371	-2.24116	-0.300368
1640	1.66298	1.60962	1.57917	1.5747	-5.63298	-2.24138	-0.30151
1642	1.66364	1.61028	1.57984	1.57533	-5.63224	-2.2416	-0.302652
1644	1.6643	1.61095	1.58052	1.57595	-5.6315	-2.24183	-0.303794
1646	1.66497	1.61161	1.58119	1.57657	-5.63077	-2.24205	-0.304936
1648	1.66563	1.61227	1.58186	1.57718	-5.63003	-2.24228	-0.306078
1650	1.66629	1.61293	1.58254	1.5778	-5.62929	-2.2425	-0.30722
1652	1.66696	1.6136	1.58321	1.57842	-5.62856	-2.24272	-0.308362
1654	1.66762	1.61426	1.58388	1.57903	-5.62782	-2.24295	-0.309504
1656	1.66828	1.61492	1.58453	1.57964	-5.62709	-2.24317	-0.310665
1658	1.66895	1.61558	1.58512	1.58025	-5.62635	-2.2434	-0.311884
1660	1.66961	1.61625	1.58571	1.58085	-5.62561	-2.24362	-0.313104
1662	1.67027	1.61691	1.5863	1.58146	-5.62488	-2.24385	-0.314324
1664	1.67094	1.61755	1.58689	1.58206	-5.62414	-2.2441	-0.315543
1666	1.6716	1.61813	1.58748	1.58266	-5.6234	-2.24448	-0.316763
1668	1.67226	1.61871	1.58807	1.58325	-5.62267	-2.24486	-0.317982
1670	1.67287	1.61929	1.58866	1.58385	-5.62206	-2.24524	-0.319202
1672	1.67344	1.61987	1.58924	1.58445	-5.62151	-2.24562	-0.320421
1674	1.67402	1.62044	1.58983	1.58504	-5.62096	-2.246	-0.321641
1676	1.6746	1.62102	1.59042	1.58562	-5.62041	-2.24638	-0.32286
1678	1.67517	1.6216	1.59101	1.58621	-5.61986	-2.24676	-0.32408
1680	1.67575	1.62218	1.5916	1.5868	-5.61931	-2.24714	-0.3253
1682	1.67633	1.62275	1.59219	1.58738	-5.61877	-2.24752	-0.326519
1684	1.6769	1.62333	1.59278	1.58796	-5.61822	-2.2479	-0.327739
1686	1.67748	1.62391	1.59337	1.58854	-5.61767	-2.24828	-0.328958
1688	1.67806	1.62449	1.59395	1.58912	-5.61712	-2.24866	-0.330178
1690	1.67863	1.62507	1.59454	1.58969	-5.61657	-2.24904	-0.331397
1692	1.67921	1.62564	1.59513	1.59027	-5.61602	-2.24942	-0.332617
1694	1.67979	1.62622	1.59572	1.59084	-5.61547	-2.2498	-0.333836
1696	1.68036	1.6268	1.59631	1.5914	-5.61492	-2.25017	-0.335056
1698	1.68094	1.62738	1.5969	1.59197	-5.61437	-2.25055	-0.336276
1700	1.68152	1.62796	1.59749	1.59254	-5.61382	-2.25093	-0.337495
1702	1.68209	1.62853	1.59807	1.5931	-5.61327	-2.25131	-0.338715
1704	1.68267	1.62911	1.59866	1.59366	-5.61272	-2.25169	-0.339934
1706	1.68325	1.62969	1.59925	1.59422	-5.61217	-2.25207	-0.341154
1708	1.68382	1.63027	1.59984	1.59478	-5.61162	-2.25245	-0.342373
1710	1.6844	1.63084	1.60043	1.59533	-5.61108	-2.25283	-0.343593
1712	1.68498	1.63142	1.60102	1.59589	-5.61053	-2.25321	-0.344812
1714	1.68555	1.632	1.60161	1.59644	-5.60998	-2.25359	-0.346032
1716	1.68613	1.63258	1.6022	1.59698	-5.60943	-2.25397	-0.347251
1718	1.68671	1.63316	1.60278	1.59753	-5.60888	-2.25435	-0.348471
1720	1.68728	1.63373	1.60337	1.59808	-5.60833	-2.25473	-0.349691
1722	1.68786	1.63431	1.60396	1.59863	-5.60778	-2.25511	-0.35091
1724	1.68844	1.63489	1.60455	1.59916	-5.60723	-2.25549	-0.35213
1726	1.68901	1.63547	1.60514	1.5997	-5.60668	-2.25587	-0.353349
1728	1.68959	1.63605	1.60573	1.60024	-5.60613	-2.25625	-0.354569
1730	1.69017	1.63662	1.60632	1.60078	-5.60558	-2.25663	-0.355788
1732	1.69074	1.6372	1.60691	1.60132	-5.60503	-2.25701	-0.357008
1734	1.69132	1.63778	1.60749	1.60184	-5.60448	-2.25739	-0.358227
1736	1.6919	1.63836	1.60808	1.60237	-5.60393	-2.25777	-0.359447
1738	1.69247	1.63893	1.60867	1.6029	-5.60338	-2.25815	-0.360667
1740	1.69305	1.63951	1.6092	1.60343	-5.60284	-2.25853	-0.361921
1742	1.69363	1.64009	1.60972	1.60396	-5.60229	-2.25891	-0.363189
1744	1.6942	1.64067	1.61023	1.60448	-5.60174	-2.25929	-0.364457
1746	1.69478	1.64125	1.61074	1.605	-5.60119	-2.25967	-0.365726
1748	1.69536	1.64178	1.61125	1.60552	-5.60064	-2.26011	-0.366994
1750	1.69593	1.64228	1.61176	1.60604	-5.60009	-2.26061	-0.368263
1752	1.69651	1.64278	1.61227	1.60655	-5.59954	-2.26111	-0.369531
1754	1.69701	1.64328	1.61278	1.60706	-5.59918	-2.26161	-0.3708
1756	1.69751	1.64378	1.61329	1.60757	-5.59883	-2.26211	-0.372068
1758	1.69801	1.64428	1.6138	1.60808	-5.59848	-2.26261	-0.373337
1760	1.6985	1.64478	1.61431	1.60859	-5.59813	-2.26311	-0.374605
1762	1.699	1.64528	1.61482	1.6091	-5.59777	-2.26361	-0.375874
1764	1.6995	1.64578	1.61533	1.60961	-5.59742	-2.26411	-0.377142
1766	1.7	1.64628	1.61584	1.61011	-5.59707	-2.26461	-0.378411
1768	1.70049	1.64678	1.61635	1.61061	-5.59672	-2.26511	-0.379679
1770	1.70099	1.64728	1.61686	1.61111	-5.59637	-2.26561	-0.380948
1772	1.70149	1.64778	1.61737	1.61161	-5.59602	-2.26611	-0.382216
1774	1.70199	1.64828	1.61789	1.6121	-5.59566	-2.26661	-0.383485
1776	1.70248	1.64878	1.6184	1.61259	-5.59531	-2.26711	-0.384753
1778	1.70298	1.64928	1.61891	1.61309	-5.59496	-2.2676	-0.386022
1780	1.70348	1.64978	1.61942	1.61358	-5.59461	-2.2681	-0.38729
1782	1.70398	1.65028	1.61993	1.61407	-5.59426	-2.2686	-0.388559
1784	1.70447	1.65078	1.62044	1.61456	-5.59391	-2.2691	-0.389827
1786	1.70497	1.65128	1.62095	1.61504	-5.59355	-2.2696	-0.391095
1788	1.70547	1.65178	1.62146	1.61552	-5.5932	-2.2701	-0.392364
1790	1.70597	1.65228	1.62197	1.61601	-5.59285	-2.2706	-0.393632
1792	1.70646	1.65278	1.62248	1.61649	-5.5925	-2.2711	-0.394901
1794	1.70696	1.65328	1.62299	1.61697	-5.59215	-2.2716	-0.396169
1796	1.70746	1.65378	1.6235	1.61744	-5.5918	-2.2721	-0.397438
1798	1.70796	1.65428	1.62401	1.61792	-5.59144	-2.2726	-0.398706
1800	1.70845	1.65478	1.62452	1.61839	-5.59109	-2.2731	-0.399975
1802	1.70895	1.65528	1.62503	1.61887	-5.59074	-2.2736	-0.401243
1804	1.70945	1.65578	1.62554	1.61933	-5.59039	-2.2741	-0.402512
1806	1.70995	1.65628	1.62606	1.6198	-5.59004	-2.2746	-0.40378
1808	1.71044	1.65678	1.62657	1.62027	-5.58969	-2.2751	-0.405049
1810	1.71094	1.65728	1.62708	1.62073	-5.58933	-2.27559	-0.406317
1812	1.71144	1.65778	1.62759	1.6212	-5.58898	-2.27609	-0.407586
1814	1.71193	1.65828	1.6281	1.62166	-5.58863	-2.27659	-0.408854
1816	1.71243	1.65878	1.62861	1.62212	-5.58828	-2.27709	-0.410123
1818	1.71293	1.65928	1.62912	1.62258	-5.58793	-2.27759	-0.411391
1820	1.71343	1.65978	1.62963	1.62303	-5.58758	-2.27809	-0.41266
1822	1.71392	1.66028	1.63014	1.62349	-5.58722	-2.27859	-0.413928
1824	1.71442	1.66078	1.63065	1.62394	-5.58687	-2.27909	-0.415197
1826	1.71492	1.66128	1.63116	1.62439	-5.58652	-2.27959	-0.416467
1828	1.71542	1.66178	1.6316	1.62484	-5.58617	-2.28009	-0.417754
1830	1.71591	1.66228	1.63203	1.62529	-5.58582	-2.28059	-0.419042
1832	1.71641	1.66278	1.63247	1.62574	-5.58547	-2.28109	-0.42033
1834	1.71691	1.66328	1.63291	1.62619	-5.58511	-2.28159	-0.421618
1836	1.71741	1.66372	1.63335	1.62663	-5.58476	-2.28217	-0.422905
1838	1.7179	1.66415	1.63379	1.62707	-5.58441	-2.28277	-0.424193
1840	1.71839	1.66458	1.63423	1.62752	-5.58408	-2.28337	-0.425481
1842	1.71882	1.66501	1.63467	1.62796	-5.58389	-2.28398	-0.426769
1844	1.71924	1.66544	1.63511	1.62839	-5.5837	-2.28458	-0.428056
1846	1.71967	1.66587	1.63555	1.62883	-5.58351	-2.28518	-0.429344
1848	1.72009	1.6663	1.63599	1.62926	-5.58332	-2.28578	-0.430632
1850	1.72052	1.66673	1.63643	1.6297	-5.58313	-2.28638	-0.43192
1852	1.72094	1.66716	1.63687	1.63013	-5.58294	-2.28698	-0.433207
1854	1.72137	1.66759	1.63731	1.63056	-5.58275	-2.28759	-0.434495
1856	1.7218	1.66802	1.63774	1.63098	-5.58256	-2.28819	-0.435783
1858	1.72222	1.66845	1.63818	1.63141	-5.58237	-2.28879	-0.437071
1860	1.72265	1.66888	1.63862	1.63184	-5.58218	-2.28939	-0.438358
1862	1.72307	1.6693	1.63906	1.63227	-5.58199	-2.28999	-0.439646
1864	1.7235	1.66973	1.6395	1.63268	-5.5818	-2.29059	-0.440934
1866	1.72392	1.67016	1.63994	1.6331	-5.58161	-2.2912	-0.442222
1868	1.72435	1.67059	1.64038	1.63352	-5.58142	-2.2918	-0.443509
1870	1.72478	1.67102	1.64082	1.63394	-5.58123	-2.2924	-0.444797
1872	1.7252	1.67145	1.64126	1.63436	-5.58104	-2.293	-0.446085
1874	1.72563	1.67188	1.6417	1.63477	-5.58085	-2.2936	-0.447373
1876	1.72605	1.67231	1.64214	1.63519	-5.58066	-2.2942	-0.44866
1878	1.72648	1.67274	1.64258	1.6356	-5.58047	-2.2948	-0.449948
1880	1.7269	1.67317	1.64302	1.63601	-5.58028	-2.29541	-0.451236
1882	1.72733	1.6736	1.64345	1.63642	-5.58009	-2.29601	-0.452524
1884	1.72775	1.67403	1.64389	1.63683	-5.5799	-2.29661	-0.453811
1886	1.72818	1.67446	1.64433	1.63723	-5.57971	-2.29721	-0.455099
1888	1.72861	1.67488	1.64477	1.63764	-5.57952	-2.29781	-0.456387
1890	1.72903	1.67531	1.64521	1.63804	-5.57933	-2.29841	-0.457675
1892	1.72946	1.67574	1.64565	1.63844	-5.57914	-2.29902	-0.458962
1894	1.72988	1.67617	1.64609	1.63884	-5.57895	-2.29962	-0.46025
1896	1.73031	1.6766	1.64653	1.63924	-5.57876	-2.30022	-0.461538
1898	1.73073	1.67703	1.64697	1.63964	-5.57857	-2.30082	-0.462826
1900	1.73116	1.67746	1.64741	1.64003	-5.57838	-2.30142	-0.464113
1902	1.73158	1.67789	1.64785	1.64043	-5.57819	-2.30202	-0.465401
1904	1.73201	1.67832	1.64829	1.64082	-5.578	-2.30263	-0.466689
1906	1.73244	1.67875	1.64873	1.64121	-5.57781	-2.30323	-0.467977
1908	1.73286	1.67918	1.64917	1.6416	-5.57762	-2.30383	-0.469264
1910	1.73329	1.67961	1.6496	1.64199	-5.57743	-2.30443	-0.470552
1912	1.73371	1.68003	1.65004	1.64238	-5.57724	-2.30503	-0.47184
1914	1.73414	1.68046	1.65048	1.64277	-5.57705	-2.30563	-0.473128
1916	1.73456	1.68089	1.65092	1.64315	-5.57686	-2.30624	-0.474415
1918	1.73499	1.68132	1.65134	1.64353	-5.57667	-2.30684	-0.475701
1920	1.73541	1.68175	1.65172	1.64392	-5.57648	-2.30744	-0.476981
1922	1.73584	1.68218	1.65209	1.6443	-5.57629	-2.30804	-0.478261
1924	1.73627	1.68261	1.65247	1.64468	-5.57609	-2.30864	-0.479541
1926	1.73669	1.68304	1.65284	1.64505	-5.5759	-2.30924	-0.480821
1928	1.73712	1.68341	1.65322	1.64543	-5.57571	-2.30991	-0.482101
1930	1.73754	1.68378	1.65359	1.64581	-5.57552	-2.31058	-0.483381
1932	1.73796	1.68414	1.65397	1.64618	-5.57535	-2.31125	-0.484661
1934	1.73832	1.68451	1.65434	1.64655	-5.57532	-2.31191	-0.485942
1936	1.73868	1.68487	1.65472	1.64692	-5.57529	-2.31258	-0.487222
1938	1.73904	1.68524	1.65509	1.64729	-5.57526	-2.31325	-0.488502
1940	1.7394	1.6856	1.65547	1.64766	-5.57522	-2.31392	-0.489782
1942	1.73977	1.68597	1.65584	1.64803	-5.57519	-2.31459	-0.491062
1944	1.74013	1.68633	1.65621	1.6484	-5.57516	-2.31526	-0.492342
1946	1.74049	1.6867	1.65659	1.64876	-5.57512	-2.31593	-0.493622
1948	1.74085	1.68706	1.65696	1.64912	-5.57509	-2.3166	-0.494902
1950	1.74121	1.68743	1.65734	1.64949	-5.57506	-2.31727	-0.496182
1952	1.74157	1.68779	1.65771	1.64985	-5.57502	-2.31794	-0.497462
1954	1.74193	1.68816	1.65809	1.65021	-5.57499	-2.3186	-0.498742
1956	1.74229	1.68852	1.65846	1.65056	-5.57496	-2.31927	-0.500022
1958	1.74265	1.68889	1.65884	1.65092	-5.57492	-2.31994	-0.501303
1960	1.74302	1.68926	1.65921	1.65128	-5.57489	-2.32061	-0.502583
1962	1.74338	1.68962	1.65959	1.65163	-5.57486	-2.32128	-0.503863
1964	1.74374	1.68999	1.65996	1.65198	-5.57483	-2.32195	-0.505143
1966	1.7441	1.69035	1.66034	1.65233	-5.57479	-2.32262	-0.506423
1968	1.74446	1.69072	1.66071	1.65268	-5.57476	-2.32329	-0.507703
1970	1.74482	1.69108	1.66109	1.65303	-5.57473	-2.32396	-0.508983
1972	1.74518	1.69145	1.66146	1.65338	-5.57469	-2.32463	-0.510263
1974	1.74554	1.69181	1.66183	1.65373	-5.57466	-2.3253	-0.511543
1976	1.7459	1.69218	1.66221	1.65407	-5.57463	-2.32596	-0.512823
1978	1.74627	1.69254	1.66258	1.65442	-5.57459	-2.32663	-0.514103
1980	1.74663	1.69291	1.66296	1.65476	-5.57456	-2.3273	-0.515383
1982	1.74699	1.69327	1.66333	1.65511	-5.57453	-2.32797	-0.516664
1984	1.74735	1.69364	1.66371	1.65544	-5.5745	-2.32864	-0.517944
1986	1.74771	1.694	1.66408	1.65578	-5.57446	-2.32931	-0.519224
1988	1.74807	1.69437	1.66446	1.65612	-5.57443	-2.32998	-0.520504
1990	1.74843	1.69474	1.66483	1.65646	-5.5744	-2.33065	-0.521784
1992	1.74879	1.6951	1.66521	1.65679	-5.57436	-2.33132	-0.523064
1994	1.74915	1.69547	1.66558	1.65713	-5.57433	-2.33199	-0.524344
1996	1.74952	1.69583	1.66596	1.65746	-5.5743	-2.33265	-0.525624
1998	1.74988	1.6962	1.66633	1.65779	-5.57426	-2.33332	-0.526904
2000	1.75024	1.69656	1.66671	1.65812	-5.57423	-2.33399	-0.528184

## Sheet: Fig 6D - FActin
Time (s)	Coarse mesh F-actin	1 refinement F-actin	2 refinements F-actin	ODE F-actin	Coarse mesh err	1 refinement err	2 refinements err
0	17.9	17.9	17.9	17.9	2.13112e-06	2.13112e-06	2.13112e-06
2	18.0285	18.0285	18.0292	17.9397	-0.495059	-0.495048	-0.498695
4	18.0186	18.0186	18.0192	17.9794	-0.218042	-0.217884	-0.221417
6	18.0109	18.0106	18.0108	18.0191	0.045647	0.0475846	0.045972
8	18.0278	18.0207	18.0157	18.0588	0.171908	0.211053	0.238924
10	18.1741	18.1341	18.1034	18.0986	-0.281576	-0.0610242	0.0238108
12	18.526	18.4352	18.3676	18.5606	0.186737	0.675835	1.03985
14	19.0223	18.887	18.7863	19.0248	0.0130952	0.724366	1.25391
16	19.5812	19.413	19.2889	19.489	-0.472773	0.389994	1.02673
18	20.1535	19.9615	19.8226	19.9532	-1.004	-0.0416619	0.654442
20	20.7135	20.5045	20.356	20.4173	-1.4511	-0.427307	0.299421
22	21.2478	21.0266	20.872	20.878	-1.77142	-0.711725	0.028577
24	21.7471	21.5152	21.3605	21.3385	-1.91435	-0.827852	-0.102952
26	22.2102	21.9745	21.8159	21.7991	-1.8862	-0.804869	-0.0771721
28	22.6357	22.3952	22.2387	22.2597	-1.68945	-0.60927	0.094159
30	23.0237	22.7823	22.6243	22.7203	-1.40587	-0.275443	0.314724
32	23.3744	23.1309	22.9761	23.0122	-1.5733	-0.515607	0.157521
34	23.6935	23.4474	23.2965	23.3016	-1.68157	-0.625617	0.022299
36	23.9804	23.7338	23.5866	23.591	-1.6507	-0.605341	0.0185113
38	24.2379	23.992	23.8483	23.8804	-1.49699	-0.467781	0.134275
40	24.4687	24.2244	24.0833	24.1698	-1.267	-0.3482	0.349937
42	24.6757	24.4335	24.295	24.34	-1.37892	-0.383891	0.184891
44	24.8613	24.6219	24.4848	24.5078	-1.44247	-0.465542	0.0936037
46	25.0283	24.792	24.6558	24.6755	-1.42974	-0.472328	0.0800299
48	25.1792	24.9464	24.8103	24.8433	-1.35251	-0.417195	0.132637
50	25.3164	25.0858	24.9507	25.011	-1.29835	-0.313234	0.162779
52	25.4419	25.2108	25.0791	25.1145	-1.30371	-0.383171	0.141034
54	25.557	25.326	25.1973	25.2163	-1.35103	-0.434879	0.0754841
56	25.6605	25.433	25.3034	25.3181	-1.35226	-0.453947	0.0580319
58	25.7575	25.5313	25.4019	25.4199	-1.32808	-0.438134	0.0709838
60	25.8491	25.6217	25.4946	25.5217	-1.2974	-0.43349	0.081642
62	25.9336	25.708	25.5807	25.5949	-1.32825	-0.441692	0.0501532
64	26.0141	25.7888	25.6613	25.6672	-1.35162	-0.473725	0.0232219
66	26.0921	25.8655	25.7392	25.7395	-1.36983	-0.489264	0.00144648
68	26.1657	25.9402	25.8125	25.8118	-1.37076	-0.498082	-0.00258032
70	26.2381	26.0111	25.8839	25.8841	-1.37723	-0.503916	-0.010925
72	26.3087	26.0812	25.9535	25.948	-1.39298	-0.513262	-0.0234428
74	26.3784	26.1496	26.0213	26.0116	-1.41029	-0.530595	-0.0373044
76	26.4476	26.2176	26.0886	26.0751	-1.42856	-0.546207	-0.0515859
78	26.5169	26.2851	26.1552	26.1387	-1.44656	-0.559889	-0.0630639
80	26.5863	26.3528	26.2217	26.2023	-1.46449	-0.570652	-0.0743068
82	26.6569	26.4209	26.2889	26.2684	-1.47877	-0.578986	-0.0778947
84	26.7277	26.4899	26.3561	26.3346	-1.49244	-0.589459	-0.0814827
86	26.8008	26.5598	26.4251	26.4009	-1.51474	-0.601879	-0.0919093
88	26.8744	26.6309	26.4942	26.4671	-1.53883	-0.61416	-0.102473
90	26.9508	26.704	26.566	26.5333	-1.55724	-0.626234	-0.105604
92	27.0285	26.7778	26.6382	26.6082	-1.57322	-0.637277	-0.107496
94	27.1086	26.8552	26.713	26.6835	-1.59292	-0.643342	-0.110758
96	27.1915	26.9326	26.7895	26.7588	-1.61687	-0.649407	-0.11483
98	27.2751	27.0145	26.8675	26.8341	-1.64049	-0.662992	-0.118348
100	27.3642	27.0974	26.9493	26.9094	-1.66179	-0.678108	-0.120491
102	27.4534	27.1828	27.0311	26.9968	-1.68309	-0.688638	-0.122633
104	27.5473	27.2723	27.1183	27.085	-1.70671	-0.691466	-0.122906
106	27.6436	27.3617	27.2064	27.1731	-1.73153	-0.694293	-0.122795
108	27.7406	27.4572	27.2727	27.2612	-1.75616	-0.704797	-0.0356483
110	27.8453	27.5542	27.2727	27.3493	-1.77817	-0.71731	0.313778
112	27.9501	27.6519	27.2727	27.4517	-1.80019	-0.729219	0.663203
114	28.0581	27.7574	27.3243	27.555	-1.82584	-0.734467	0.836968
116	28.1723	27.8629	27.4201	27.6583	-1.85811	-0.739714	0.86083
118	28.2864	27.9706	27.5159	27.7615	-1.89037	-0.744954	0.884691
120	28.4057	28.0855	27.6168	27.8648	-1.91618	-0.750171	0.916276
122	28.5301	28.2005	27.7217	27.9836	-1.93564	-0.755389	0.953953
124	28.6545	28.318	27.8266	28.1035	-1.9551	-0.763308	0.991631
126	28.7847	28.4433	27.9359	28.2233	-1.98292	-0.779312	1.02471
128	28.9203	28.5686	28.0509	28.3432	-2.0188	-0.795316	1.05166
130	29.056	28.6952	28.166	28.463	-2.05467	-0.809142	1.07862
132	29.1961	28.8317	28.2827	28.5991	-2.08706	-0.806013	1.10643
134	29.3438	28.9682	28.4089	28.7364	-2.11341	-0.802884	1.13931
136	29.4915	29.1047	28.5351	28.8736	-2.13976	-0.799754	1.17219
138	29.6401	29.251	28.6613	29.0109	-2.16618	-0.80479	1.20507
140	29.8006	29.3995	28.7957	29.1481	-2.19361	-0.811615	1.24154
142	29.9611	29.548	28.9339	29.3019	-2.22104	-0.818441	1.27959
144	30.1217	29.701	29.072	29.4569	-2.24847	-0.82746	1.31765
146	30.2903	29.8621	29.2111	29.6119	-2.28104	-0.840346	1.35527
148	30.4644	30.0232	29.362	29.7669	-2.31704	-0.853232	1.3871
150	30.6386	30.1843	29.5128	29.9219	-2.35305	-0.866118	1.41893
152	30.8127	30.355	29.6637	30.0932	-2.38906	-0.869828	1.45076
154	31.0002	30.5292	29.8181	30.2658	-2.42581	-0.870159	1.48156
156	31.1883	30.7034	29.9823	30.4385	-2.46259	-0.870489	1.5095
158	31.3763	30.8777	30.1465	30.6111	-2.49937	-0.87082	1.53745
160	31.5664	31.0643	30.3107	30.7837	-2.53493	-0.872726	1.5654
162	31.7688	31.2521	30.4786	30.9721	-2.56284	-0.874773	1.59331
164	31.9712	31.4398	30.6565	31.1619	-2.59075	-0.876819	1.62113
166	32.1736	31.6276	30.8345	31.3517	-2.61865	-0.878866	1.64894
168	32.3779	31.8279	31.0124	31.5415	-2.647	-0.883133	1.67676
170	32.5948	32.0294	31.1914	31.7312	-2.67845	-0.887608	1.70481
172	32.8117	32.2309	31.3834	31.9359	-2.7099	-0.892082	1.73562
174	33.0286	32.4324	31.5753	32.142	-2.74136	-0.896557	1.76643
176	33.2454	32.6436	31.7672	32.3481	-2.77281	-0.901319	1.79723
178	33.4754	32.8587	31.9591	32.5541	-2.80545	-0.906199	1.82804
180	33.7066	33.0738	32.1605	32.7602	-2.83821	-0.911079	1.85576
182	33.9379	33.289	32.3663	32.98	-2.87096	-0.915959	1.88199
184	34.1691	33.508	32.5722	33.2013	-2.90372	-0.92065	1.90822
186	34.4071	33.7364	32.7781	33.4225	-2.93636	-0.924895	1.93445
188	34.6522	33.9649	32.9846	33.6437	-2.96889	-0.92914	1.96047
190	34.8973	34.1933	33.2041	33.8649	-3.00141	-0.933385	1.98256
192	35.1424	34.4217	33.4236	34.0985	-3.03393	-0.937631	2.00464
194	35.3876	34.6585	33.6431	34.3335	-3.06645	-0.941241	2.02673
196	35.6438	34.8996	33.8625	34.5684	-3.09799	-0.944528	2.04881
198	35.902	35.1406	34.0846	34.8033	-3.12936	-0.947816	2.07011
200	36.1603	35.3817	34.317	35.0383	-3.16072	-0.951104	2.08814
202	36.4185	35.6228	34.5495	35.2841	-3.19208	-0.954392	2.10617
204	36.6768	35.8732	34.7819	35.5312	-3.22345	-0.957011	2.1242
206	36.9467	36.126	35.0144	35.7782	-3.25327	-0.959461	2.14222
208	37.2169	36.3788	35.248	36.0253	-3.28304	-0.96191	2.15985
210	37.4872	36.6316	35.4924	36.2724	-3.31281	-0.96436	2.17375
212	37.7575	36.8844	35.7368	36.5287	-3.34258	-0.96681	2.18765
214	38.0277	37.1443	35.9812	36.7861	-3.37235	-0.968954	2.20154
216	38.3069	37.4075	36.2256	37.0436	-3.40066	-0.97096	2.21544
218	38.5877	37.6707	36.47	37.301	-3.42871	-0.972966	2.22934
220	38.8685	37.9339	36.7222	37.5584	-3.45676	-0.974972	2.24013
222	39.1494	38.1971	36.9772	37.8234	-3.48481	-0.976978	2.24986
224	39.4302	38.4631	37.2322	38.0894	-3.51286	-0.978972	2.25959
226	39.7151	38.7351	37.4871	38.3553	-3.54008	-0.980939	2.26931
228	40.0046	39.007	37.7421	38.6213	-3.56636	-0.982905	2.27904
230	40.2941	39.279	37.9982	38.8872	-3.59264	-0.984872	2.28843
232	40.5836	39.5509	38.262	39.1591	-3.61892	-0.986839	2.29544
234	40.8732	39.8229	38.5258	39.4317	-3.64519	-0.988806	2.30245
236	41.1627	40.0995	38.7896	39.7043	-3.67147	-0.990921	2.30945
238	41.4576	40.3783	39.0534	39.9769	-3.69619	-0.993102	2.31646
240	41.7537	40.657	39.3172	40.2495	-3.72057	-0.995283	2.32347
242	42.0497	40.9358	39.5825	40.5264	-3.74494	-0.997465	2.32959
244	42.3458	41.2146	39.853	40.8038	-3.76932	-0.999646	2.33261
246	42.6419	41.4933	40.1236	41.0812	-3.79369	-1.00183	2.33564
248	42.938	41.7756	40.3942	41.3586	-3.81807	-1.00413	2.33867
250	43.2377	42.0589	40.6647	41.6361	-3.84036	-1.00647	2.3417
252	43.5379	42.3422	40.9353	41.9161	-3.86241	-1.00881	2.34472
254	43.8381	42.6256	41.206	42.1966	-3.88446	-1.01116	2.34764
256	44.1383	42.9089	41.4809	42.477	-3.9065	-1.0135	2.34662
258	44.4385	43.1922	41.7559	42.7574	-3.92855	-1.01584	2.3456
260	44.7387	43.4767	42.0308	43.0379	-3.9506	-1.0181	2.34457
262	45.0398	43.7621	42.3058	43.3194	-3.97103	-1.0203	2.34355
264	45.3415	44.0475	42.5807	43.6012	-3.99067	-1.0225	2.34253
266	45.6431	44.3329	42.8557	43.8829	-4.01032	-1.02471	2.34151
268	45.9448	44.6183	43.1316	44.1646	-4.02996	-1.02691	2.33888
270	46.2464	44.9038	43.4084	44.4464	-4.0496	-1.02911	2.33479
272	46.5481	45.1892	43.6852	44.7279	-4.06924	-1.03133	2.3307
274	46.8495	45.4741	43.9619	45.0094	-4.08863	-1.03394	2.32661
276	47.1499	45.759	44.2387	45.2908	-4.10633	-1.03655	2.32252
278	47.4502	46.0439	44.5155	45.5723	-4.12403	-1.03916	2.31842
280	47.7505	46.3288	44.7923	45.8537	-4.14174	-1.04177	2.31433
282	48.0508	46.6137	45.0684	46.1337	-4.15944	-1.04438	2.30791
284	48.3512	46.8986	45.3443	46.4135	-4.17714	-1.04699	2.30044
286	48.6515	47.1829	45.6202	46.6932	-4.19485	-1.04954	2.29296
288	48.9507	47.4646	45.8961	46.9729	-4.21202	-1.05185	2.28549
290	49.2469	47.7463	46.172	47.2527	-4.22775	-1.05416	2.27801
292	49.5431	48.0281	46.4478	47.5298	-4.24348	-1.05647	2.27054
294	49.8393	48.3098	46.7237	47.8065	-4.25922	-1.05878	2.26306
296	50.1355	48.5915	46.9977	48.0832	-4.27495	-1.06109	2.25488
298	50.4316	48.8732	47.27	48.3599	-4.29068	-1.0634	2.24603
300	50.7278	49.1549	47.5422	48.6366	-4.30642	-1.06572	2.23718
302	51.0236	49.4308	47.8144	48.9098	-4.32207	-1.06978	2.22833
304	51.3129	49.7068	48.0867	49.1823	-4.33656	-1.07383	2.21948
306	51.6021	49.9827	48.3589	49.4548	-4.35104	-1.07789	2.21063
308	51.8914	50.2586	48.6312	49.7274	-4.36553	-1.08194	2.20179
310	52.1807	50.5345	48.9034	49.9999	-4.38002	-1.086	2.19294
312	52.47	50.8104	49.1694	50.268	-4.39451	-1.09006	2.18072
314	52.7593	51.0863	49.4353	50.5354	-4.40899	-1.09411	2.16845
316	53.0486	51.3584	49.7012	50.8027	-4.42348	-1.09775	2.15618
318	53.3331	51.626	49.9671	51.0701	-4.43707	-1.10089	2.14391
320	53.6129	51.8936	50.233	51.3374	-4.44974	-1.10403	2.13164
322	53.8927	52.1612	50.4989	51.5997	-4.46242	-1.10717	2.11937
324	54.1725	52.4288	50.7648	51.861	-4.4751	-1.11031	2.10711
326	54.4523	52.6964	51.0301	52.1223	-4.48778	-1.11346	2.0948
328	54.7321	52.964	51.2871	52.3836	-4.50046	-1.1166	2.08203
330	55.0119	53.2316	51.5441	52.645	-4.51314	-1.11974	2.06925
332	55.2917	53.4935	51.8012	52.9007	-4.52581	-1.12387	2.05648
334	55.565	53.7505	52.0582	53.1552	-4.53756	-1.12887	2.04371
336	55.8329	54.0075	52.3153	53.4098	-4.54857	-1.13387	2.03094
338	56.1009	54.2644	52.5723	53.6644	-4.55957	-1.13887	2.01816
340	56.3688	54.5214	52.8293	53.919	-4.57057	-1.14387	2.00539
342	56.6368	54.7784	53.0864	54.1675	-4.58157	-1.14887	1.99262
344	56.9047	55.0353	53.3348	54.4148	-4.59258	-1.15388	1.97915
346	57.1727	55.2923	53.5807	54.6621	-4.60358	-1.15888	1.96547
348	57.4407	55.5466	53.8266	54.9093	-4.61458	-1.16392	1.9518
350	57.7056	55.7909	54.0725	55.1566	-4.62562	-1.16915	1.93812
352	57.9597	56.0353	54.3184	55.3975	-4.63678	-1.17438	1.92445
354	58.2138	56.2796	54.5643	55.637	-4.64794	-1.17961	1.91077
356	58.4679	56.5239	54.8102	55.8765	-4.65911	-1.18483	1.8971
358	58.722	56.7683	55.0561	56.1161	-4.67027	-1.19006	1.88342
360	58.9761	57.0126	55.3014	56.3556	-4.68143	-1.19529	1.86965
362	59.2302	57.2569	55.5342	56.5885	-4.69259	-1.20051	1.85425
364	59.4843	57.5012	55.767	56.8199	-4.70375	-1.20574	1.83884
366	59.7383	57.7388	55.9998	57.0513	-4.71492	-1.21105	1.82344
368	59.9854	57.9688	56.2326	57.2828	-4.72548	-1.21645	1.80804
370	60.2239	58.1989	56.4654	57.5142	-4.73533	-1.22186	1.79263
372	60.4625	58.4289	56.6982	57.7389	-4.74518	-1.22726	1.77723
374	60.7011	58.6589	56.931	57.962	-4.75503	-1.23267	1.76182
376	60.9396	58.8889	57.1639	58.1851	-4.76487	-1.23807	1.74642
378	61.1782	59.1189	57.3967	58.4082	-4.77472	-1.24347	1.73102
380	61.4168	59.3489	57.6163	58.6313	-4.78457	-1.24888	1.71556
382	61.6553	59.5789	57.8344	58.8475	-4.79442	-1.25428	1.70009
384	61.8939	59.8044	58.0526	59.0622	-4.80426	-1.25984	1.68463
386	62.1281	60.0188	58.2707	59.2768	-4.81391	-1.26576	1.66916
388	62.3499	60.2332	58.4889	59.4914	-4.82298	-1.27168	1.65369
390	62.5717	60.4476	58.707	59.7061	-4.83205	-1.2776	1.63823
392	62.7935	60.662	58.9252	59.9138	-4.84112	-1.28352	1.62276
394	63.0153	60.8764	59.1433	60.1199	-4.85019	-1.28944	1.60729
396	63.2371	61.0908	59.3615	60.326	-4.85926	-1.29536	1.59183
398	63.4589	61.3052	59.5751	60.5321	-4.86834	-1.30128	1.57638
400	63.6807	61.5196	59.7774	60.7382	-4.87741	-1.3072	1.56097
402	63.9025	61.7341	59.9797	60.9375	-4.88648	-1.31313	1.54556
404	64.1243	61.9376	60.182	61.135	-4.89555	-1.31945	1.53015
406	64.3356	62.1355	60.3843	61.3326	-4.90434	-1.32598	1.51474
408	64.5398	62.3334	60.5867	61.5301	-4.91294	-1.33252	1.49933
410	64.744	62.5313	60.789	61.7277	-4.92154	-1.33905	1.48392
412	64.9482	62.7292	60.9913	61.9185	-4.93014	-1.34558	1.46851
414	65.1524	62.9271	61.1936	62.1076	-4.93875	-1.35212	1.4531
416	65.3566	63.125	61.3959	62.2967	-4.94735	-1.35865	1.43769
418	65.5608	63.3229	61.595	62.4857	-4.95595	-1.36519	1.42234
420	65.765	63.5208	61.7807	62.6748	-4.96455	-1.37172	1.40723
422	65.9692	63.7187	61.9665	62.8573	-4.97316	-1.37825	1.39212
424	66.1735	63.9074	62.1522	63.0379	-4.98176	-1.38504	1.37701
426	66.3693	64.0883	62.3379	63.2186	-4.99017	-1.39204	1.3619
428	66.5555	64.2692	62.5236	63.3993	-4.99837	-1.39904	1.34679
430	66.7418	64.4501	62.7094	63.58	-5.00657	-1.40604	1.33168
432	66.928	64.631	62.8951	63.7543	-5.01477	-1.41304	1.31657
434	67.1142	64.8119	63.0808	63.9267	-5.02297	-1.42003	1.30146
436	67.3004	64.9928	63.2665	64.0992	-5.03117	-1.42703	1.28635
438	67.4866	65.1737	63.4523	64.2716	-5.03936	-1.43403	1.27124
440	67.6728	65.3546	63.6279	64.4441	-5.04756	-1.44103	1.25633
442	67.859	65.5355	63.7967	64.6103	-5.05576	-1.44803	1.24155
444	68.0452	65.7164	63.9655	64.7747	-5.06396	-1.45503	1.22677
446	68.2314	65.8815	64.1343	64.9391	-5.07216	-1.46217	1.21199
448	68.4029	66.0453	64.3031	65.1035	-5.07993	-1.46933	1.19721
450	68.5711	66.2091	64.4718	65.2679	-5.08761	-1.47648	1.18243
452	68.7392	66.3728	64.6406	65.4262	-5.09529	-1.48363	1.16765
454	68.9074	66.5366	64.8094	65.5828	-5.10297	-1.49079	1.15287
456	69.0756	66.7004	64.9782	65.7394	-5.11064	-1.49794	1.13809
458	69.2438	66.8641	65.147	65.8959	-5.11832	-1.50509	1.12331
460	69.4119	67.0279	65.3158	66.0525	-5.126	-1.51225	1.10853
462	69.5801	67.1917	65.4766	66.2032	-5.13368	-1.5194	1.09369
464	69.7483	67.3554	65.6285	66.3521	-5.14135	-1.52656	1.07877
466	69.9165	67.5192	65.7804	66.5011	-5.14903	-1.53371	1.06385
468	70.0846	67.67	65.9322	66.65	-5.15671	-1.54069	1.04893
470	70.2415	67.8168	66.0841	66.799	-5.16441	-1.54761	1.03401
472	70.3919	67.9636	66.236	66.9423	-5.17211	-1.55454	1.0191
474	70.5424	68.1105	66.3879	67.0838	-5.17982	-1.56146	1.00418
476	70.6928	68.2573	66.5397	67.2254	-5.18753	-1.56839	0.989262
478	70.8433	68.4041	66.6916	67.367	-5.19524	-1.57531	0.974344
480	70.9937	68.551	66.8435	67.5085	-5.20294	-1.58224	0.959426
482	71.1442	68.6978	66.9953	67.6447	-5.21065	-1.58916	0.944508
484	71.2946	68.8447	67.1472	67.7791	-5.21836	-1.59609	0.929591
486	71.4451	68.9915	67.2861	67.9136	-5.22607	-1.60301	0.915653
488	71.5955	69.1383	67.4214	68.048	-5.23378	-1.60994	0.901987
490	71.746	69.2842	67.5567	68.1824	-5.24148	-1.61692	0.888322
492	71.8964	69.4146	67.692	68.3117	-5.24919	-1.62472	0.874656
494	72.0315	69.545	67.8273	68.4393	-5.25688	-1.63253	0.86099
496	72.1648	69.6755	67.9626	68.5669	-5.26456	-1.64033	0.847325
498	72.2981	69.8059	68.0979	68.6945	-5.27225	-1.64814	0.833659
500	72.4315	69.9363	68.2332	68.822	-5.27994	-1.65594	0.819993
502	72.5648	70.0667	68.3685	68.9447	-5.28762	-1.66375	0.806328
504	72.6981	70.1971	68.5038	69.0657	-5.29531	-1.67155	0.792662
506	72.8315	70.3275	68.6391	69.1866	-5.30299	-1.67936	0.778996
508	72.9648	70.4579	68.7744	69.3076	-5.31068	-1.68716	0.765331
510	73.0981	70.5883	68.9015	69.4286	-5.31836	-1.69497	0.751823
512	73.2314	70.7187	69.0209	69.5449	-5.32605	-1.70277	0.738465
514	73.3648	70.8491	69.1402	69.6596	-5.33373	-1.71058	0.725107
516	73.4981	70.9676	69.2596	69.7742	-5.34142	-1.71785	0.711749
518	73.6221	71.0823	69.379	69.8889	-5.34882	-1.72496	0.698391
520	73.7391	71.1971	69.4983	70.0035	-5.356	-1.73207	0.685033
522	73.8562	71.3118	69.6177	70.1137	-5.36319	-1.73918	0.671674
524	73.9732	71.4265	69.7371	70.2223	-5.37037	-1.74629	0.658316
526	74.0903	71.5413	69.8564	70.3309	-5.37756	-1.7534	0.644958
528	74.2074	71.656	69.9758	70.4395	-5.38474	-1.76051	0.6316
530	74.3244	71.7707	70.0952	70.5481	-5.39193	-1.76762	0.618242
532	74.4415	71.8854	70.2145	70.6525	-5.39911	-1.77473	0.604884
534	74.5585	72.0002	70.3339	70.7553	-5.40629	-1.78184	0.591525
536	74.6756	72.1149	70.4437	70.8581	-5.41348	-1.78895	0.57889
538	74.7926	72.2296	70.548	70.9609	-5.42066	-1.79606	0.566673
540	74.9097	72.3444	70.6523	71.0637	-5.42785	-1.80317	0.554457
542	75.0268	72.4465	70.7566	71.1625	-5.43503	-1.81074	0.54224
544	75.1341	72.5465	70.8609	71.2598	-5.44207	-1.81839	0.530024
546	75.236	72.6465	70.9652	71.357	-5.44901	-1.82604	0.517808
548	75.3378	72.7465	71.0695	71.4543	-5.45596	-1.83369	0.505591
550	75.4396	72.8465	71.1738	71.5516	-5.46291	-1.84134	0.493375
552	75.5414	72.9465	71.2781	71.645	-5.46985	-1.84899	0.481158
554	75.6432	73.0464	71.3823	71.737	-5.4768	-1.85664	0.468942
556	75.745	73.1464	71.4866	71.829	-5.48375	-1.86429	0.456726
558	75.8468	73.2464	71.5909	71.921	-5.49069	-1.87194	0.444509
560	75.9487	73.3464	71.6952	72.013	-5.49764	-1.87959	0.432293
562	76.0505	73.4464	71.798	72.1014	-5.50459	-1.88724	0.42015
564	76.1523	73.5464	71.8882	72.1884	-5.51154	-1.89489	0.40862
566	76.2541	73.6463	71.9785	72.2754	-5.51848	-1.90254	0.397091
568	76.3559	73.7423	72.0687	72.3624	-5.52543	-1.91007	0.385561
570	76.4571	73.8286	72.1589	72.4493	-5.53238	-1.9173	0.374032
572	76.5448	73.9149	72.2492	72.5329	-5.53935	-1.92454	0.362502
574	76.6325	74.0012	72.3394	72.6151	-5.54633	-1.93178	0.350973
576	76.7203	74.0876	72.4296	72.6973	-5.5533	-1.93902	0.339443
578	76.808	74.1739	72.5199	72.7795	-5.56028	-1.94626	0.327913
580	76.8957	74.2602	72.6101	72.8617	-5.56725	-1.95349	0.316384
582	76.9835	74.3465	72.7003	72.9406	-5.57423	-1.96073	0.304854
584	77.0712	74.4328	72.7906	73.0183	-5.5812	-1.96797	0.293325
586	77.1589	74.5191	72.8808	73.0959	-5.58818	-1.97521	0.281795
588	77.2467	74.6054	72.971	73.1736	-5.59515	-1.98245	0.270266
590	77.3344	74.6917	73.0613	73.2512	-5.60213	-1.98968	0.258736
592	77.4221	74.778	73.1398	73.3258	-5.6091	-1.99692	0.247888
594	77.5099	74.8644	73.2171	73.3991	-5.61608	-2.00416	0.237111
596	77.5976	74.9499	73.2945	73.4725	-5.62305	-2.01138	0.226335
598	77.6853	75.0237	73.3718	73.5458	-5.63003	-2.01834	0.215558
600	77.763	75.0975	73.4491	73.6191	-5.63669	-2.02531	0.204781
602	77.8379	75.1713	73.5264	73.6896	-5.64326	-2.03227	0.194005
604	77.9128	75.2452	73.6037	73.7588	-5.64983	-2.03923	0.183228
606	77.9877	75.319	73.6811	73.8281	-5.65641	-2.04619	0.172451
608	78.0626	75.3928	73.7584	73.8973	-5.66298	-2.05316	0.161675
610	78.1375	75.4666	73.8357	73.9665	-5.66955	-2.06012	0.150898
612	78.2124	75.5404	73.913	74.033	-5.67613	-2.06708	0.140122
614	78.2873	75.6142	73.9903	74.0984	-5.6827	-2.07404	0.129345
616	78.3622	75.688	74.0677	74.1637	-5.68927	-2.08101	0.118568
618	78.4371	75.7618	74.145	74.2291	-5.69585	-2.08797	0.107792
620	78.512	75.8356	74.2223	74.2944	-5.70242	-2.09493	0.0970151
622	78.5868	75.9094	74.288	74.3572	-5.70899	-2.10189	0.0871117
624	78.6617	75.9832	74.3536	74.4189	-5.71556	-2.10886	0.0772152
626	78.7366	76.0558	74.4192	74.4805	-5.72214	-2.11578	0.0673187
628	78.8115	76.1183	74.4848	74.5422	-5.72871	-2.12242	0.0574222
630	78.8772	76.1808	74.5504	74.6038	-5.73498	-2.12907	0.0475257
632	78.9405	76.2433	74.616	74.6631	-5.74117	-2.13571	0.0376292
634	79.0038	76.3058	74.6817	74.7213	-5.74737	-2.14235	0.0277328
636	79.0671	76.3683	74.7473	74.7794	-5.75356	-2.14899	0.0178363
638	79.1305	76.4308	74.8129	74.8376	-5.75975	-2.15564	0.00793979
640	79.1938	76.4933	74.8785	74.8958	-5.76595	-2.16228	-0.0019567
642	79.2571	76.5559	74.9441	74.9517	-5.77214	-2.16892	-0.0118532
644	79.3205	76.6184	75.0097	75.0065	-5.77833	-2.17556	-0.0217497
646	79.3838	76.6809	75.0753	75.0614	-5.78453	-2.18221	-0.0316462
648	79.4471	76.7434	75.1409	75.1163	-5.79072	-2.18885	-0.0415426
650	79.5104	76.8059	75.2065	75.1711	-5.79691	-2.19549	-0.0514391
652	79.5738	76.8684	75.2686	75.2239	-5.8031	-2.20213	-0.061073
654	79.6371	76.9309	75.3238	75.2756	-5.8093	-2.20878	-0.0701839
656	79.7004	76.9935	75.3789	75.3273	-5.81549	-2.21542	-0.0792947
658	79.7638	77.0517	75.434	75.3791	-5.82168	-2.22188	-0.0884056
660	79.8264	77.1042	75.4892	75.4308	-5.82786	-2.22808	-0.0975164
662	79.8794	77.1566	75.5443	75.4805	-5.83383	-2.23429	-0.106627
664	79.9324	77.2091	75.5994	75.5293	-5.8398	-2.24049	-0.115738
666	79.9855	77.2615	75.6545	75.5781	-5.84577	-2.2467	-0.124849
668	80.0385	77.3139	75.7097	75.6269	-5.85174	-2.2529	-0.13396
670	80.0916	77.3664	75.7648	75.6756	-5.85772	-2.2591	-0.143071
672	80.1446	77.4188	75.8199	75.7226	-5.86369	-2.26531	-0.152182
674	80.1976	77.4713	75.8751	75.7685	-5.86966	-2.27151	-0.161292
676	80.2507	77.5237	75.9302	75.8145	-5.87563	-2.27772	-0.170403
678	80.3037	77.5761	75.9853	75.8605	-5.8816	-2.28392	-0.179514
680	80.3568	77.6286	76.0405	75.9065	-5.88757	-2.29013	-0.188625
682	80.4098	77.681	76.0956	75.9507	-5.89354	-2.29633	-0.197736
684	80.4628	77.7335	76.1507	75.994	-5.89951	-2.30253	-0.206847
686	80.5159	77.7859	76.1976	76.0374	-5.90548	-2.30874	-0.215077
688	80.5689	77.8383	76.2434	76.0807	-5.91145	-2.31494	-0.223202
690	80.622	77.8908	76.2893	76.124	-5.91742	-2.32115	-0.231328
692	80.675	77.9349	76.3352	76.1657	-5.9234	-2.32713	-0.239453
694	80.723	77.9784	76.381	76.2066	-5.92913	-2.3331	-0.247578
696	80.767	78.022	76.4269	76.2474	-5.93468	-2.33907	-0.255704
698	80.811	78.0655	76.4728	76.2882	-5.94023	-2.34503	-0.263829
700	80.855	78.1091	76.5186	76.3291	-5.94577	-2.351	-0.271954
702	80.899	78.1527	76.5645	76.3684	-5.95132	-2.35697	-0.280079
704	80.943	78.1962	76.6104	76.4068	-5.95687	-2.36294	-0.288205
706	80.987	78.2398	76.6562	76.4453	-5.96242	-2.36891	-0.29633
708	81.031	78.2834	76.7021	76.4838	-5.96796	-2.37488	-0.304455
710	81.075	78.3269	76.748	76.5223	-5.97351	-2.38085	-0.312581
712	81.119	78.3705	76.7938	76.5593	-5.97906	-2.38681	-0.320706
714	81.163	78.414	76.8397	76.5956	-5.98461	-2.39278	-0.328831
716	81.207	78.4576	76.8856	76.6318	-5.99016	-2.39875	-0.336957
718	81.2509	78.5012	76.9314	76.6681	-5.9957	-2.40472	-0.345082
720	81.2949	78.5447	76.9722	76.7043	-6.00125	-2.41069	-0.352715
722	81.3389	78.5883	77.01	76.7392	-6.0068	-2.41666	-0.360059
724	81.3829	78.6318	77.0477	76.7734	-6.01235	-2.42262	-0.367403
726	81.4269	78.6705	77.0855	76.8075	-6.01789	-2.42821	-0.374747
728	81.4692	78.7063	77.1233	76.8417	-6.02335	-2.43357	-0.382092
730	81.5054	78.7421	77.1611	76.8758	-6.02846	-2.43893	-0.389436
732	81.5415	78.778	77.1989	76.9087	-6.03357	-2.4443	-0.39678
734	81.5776	78.8138	77.2366	76.9409	-6.03868	-2.44966	-0.404124
736	81.6138	78.8496	77.2744	76.973	-6.04379	-2.45503	-0.411469
738	81.6499	78.8854	77.3122	77.0052	-6.0489	-2.46039	-0.418813
740	81.686	78.9213	77.35	77.0373	-6.05402	-2.46575	-0.426157
742	81.7222	78.9571	77.3877	77.0683	-6.05913	-2.47112	-0.433501
744	81.7583	78.9929	77.4255	77.0986	-6.06424	-2.47648	-0.440846
746	81.7944	79.0287	77.4633	77.1289	-6.06935	-2.48184	-0.44819
748	81.8306	79.0646	77.5011	77.1592	-6.07446	-2.48721	-0.455534
750	81.8667	79.1004	77.5388	77.1895	-6.07957	-2.49257	-0.462878
752	81.9028	79.1362	77.5766	77.2187	-6.08468	-2.49794	-0.470223
754	81.939	79.1721	77.6144	77.2472	-6.08979	-2.5033	-0.477567
756	81.9751	79.2079	77.6487	77.2757	-6.09491	-2.50866	-0.484478
758	82.0112	79.2437	77.6795	77.3042	-6.10002	-2.51403	-0.490963
760	82.0474	79.2795	77.7103	77.3328	-6.10513	-2.51939	-0.497448
762	82.0835	79.3122	77.7411	77.3603	-6.11024	-2.52458	-0.503933
764	82.1196	79.3414	77.7718	77.3871	-6.11535	-2.52957	-0.510418
766	82.149	79.3706	77.8026	77.414	-6.12	-2.53455	-0.516903
768	82.1784	79.3997	77.8334	77.4408	-6.12466	-2.53954	-0.523389
770	82.2077	79.4289	77.8642	77.4677	-6.12931	-2.54453	-0.529874
772	82.2371	79.4581	77.895	77.4936	-6.13396	-2.54952	-0.536359
774	82.2665	79.4873	77.9258	77.5189	-6.13862	-2.55451	-0.542844
776	82.2959	79.5164	77.9566	77.5442	-6.14327	-2.5595	-0.549329
778	82.3253	79.5456	77.9874	77.5695	-6.14793	-2.56449	-0.555814
780	82.3546	79.5748	78.0182	77.5948	-6.15258	-2.56947	-0.5623
782	82.384	79.6039	78.049	77.6191	-6.15723	-2.57446	-0.568785
784	82.4134	79.6331	78.0798	77.643	-6.16189	-2.57945	-0.57527
786	82.4428	79.6623	78.1106	77.6668	-6.16654	-2.58444	-0.581755
788	82.4722	79.6915	78.1414	77.6906	-6.1712	-2.58943	-0.58824
790	82.5015	79.7206	78.1722	77.7144	-6.17585	-2.59442	-0.594725
792	82.5309	79.7498	78.203	77.7373	-6.1805	-2.5994	-0.601211
794	82.5603	79.779	78.231	77.7598	-6.18516	-2.60439	-0.607338
796	82.5897	79.8081	78.2559	77.7822	-6.18981	-2.60938	-0.613065
798	82.619	79.8373	78.2807	77.8046	-6.19446	-2.61437	-0.618792
800	82.6484	79.8642	78.3056	77.827	-6.19912	-2.61915	-0.624519
802	82.6778	79.8877	78.3304	77.8486	-6.20377	-2.62362	-0.630246
804	82.7021	79.9112	78.3552	77.8697	-6.20805	-2.62808	-0.635973
806	82.7257	79.9348	78.3801	77.8908	-6.21229	-2.63255	-0.641701
808	82.7494	79.9583	78.4049	77.9119	-6.21652	-2.63701	-0.647428
810	82.773	79.9818	78.4298	77.933	-6.22075	-2.64148	-0.653155
812	82.7967	80.0053	78.4546	77.9534	-6.22498	-2.64595	-0.658882
814	82.8203	80.0288	78.4795	77.9733	-6.22922	-2.65041	-0.664609
816	82.844	80.0523	78.5043	77.9931	-6.23345	-2.65488	-0.670336
818	82.8676	80.0758	78.5292	78.013	-6.23768	-2.65934	-0.676063
820	82.8912	80.0993	78.554	78.0328	-6.24192	-2.66381	-0.681791
822	82.9149	80.1228	78.5789	78.052	-6.24615	-2.66828	-0.687518
824	82.9385	80.1463	78.6037	78.0707	-6.25038	-2.67274	-0.693245
826	82.9622	80.1698	78.6286	78.0894	-6.25461	-2.67721	-0.698972
828	82.9858	80.1933	78.6534	78.1081	-6.25885	-2.68167	-0.704699
830	83.0094	80.2168	78.6783	78.1268	-6.26308	-2.68614	-0.710426
832	83.0331	80.2403	78.7031	78.1448	-6.26731	-2.69061	-0.716154
834	83.0567	80.2638	78.7255	78.1624	-6.27155	-2.69507	-0.721526
836	83.0804	80.2873	78.7453	78.18	-6.27578	-2.69954	-0.726526
838	83.104	80.3108	78.7652	78.1976	-6.28001	-2.704	-0.731527
840	83.1277	80.3326	78.785	78.2152	-6.28424	-2.70828	-0.736528
842	83.1513	80.3514	78.8048	78.2322	-6.28848	-2.71225	-0.741528
844	83.171	80.3701	78.8247	78.2488	-6.29235	-2.71621	-0.746529
846	83.1899	80.3888	78.8445	78.2653	-6.29614	-2.72017	-0.751529
848	83.2087	80.4076	78.8643	78.2819	-6.29993	-2.72413	-0.75653
850	83.2275	80.4263	78.8842	78.2984	-6.30372	-2.72809	-0.76153
852	83.2463	80.4451	78.904	78.3144	-6.30751	-2.73205	-0.766531
854	83.2652	80.4638	78.9239	78.33	-6.31129	-2.73601	-0.771531
856	83.284	80.4825	78.9437	78.3456	-6.31508	-2.73997	-0.776532
858	83.3028	80.5013	78.9635	78.3612	-6.31887	-2.74393	-0.781532
860	83.3216	80.52	78.9834	78.3768	-6.32266	-2.74789	-0.786533
862	83.3405	80.5388	79.0032	78.3918	-6.32645	-2.75185	-0.791533
864	83.3593	80.5575	79.023	78.4065	-6.33024	-2.75581	-0.796534
866	83.3781	80.5762	79.0429	78.4211	-6.33403	-2.75977	-0.801535
868	83.3969	80.595	79.0627	78.4358	-6.33782	-2.76373	-0.806535
870	83.4158	80.6137	79.0825	78.4505	-6.34161	-2.76769	-0.811536
872	83.4346	80.6325	79.1024	78.4646	-6.34539	-2.77165	-0.816536
874	83.4534	80.6512	79.1222	78.4784	-6.34918	-2.77561	-0.821537
876	83.4722	80.6699	79.1399	78.4922	-6.35297	-2.77957	-0.826179
878	83.4911	80.6887	79.1556	78.506	-6.35676	-2.78353	-0.830471
880	83.5099	80.7074	79.1712	78.5198	-6.36055	-2.7875	-0.834762
882	83.5287	80.7248	79.1869	78.5332	-6.36434	-2.7913	-0.839054
884	83.5475	80.7396	79.2026	78.5462	-6.36813	-2.79481	-0.843345
886	83.5634	80.7544	79.2182	78.5592	-6.37157	-2.79832	-0.847636
888	83.5783	80.7692	79.2339	78.5721	-6.37489	-2.80183	-0.851928
890	83.5931	80.784	79.2495	78.5851	-6.37821	-2.80534	-0.856219
892	83.6079	80.7987	79.2652	78.5977	-6.38152	-2.80885	-0.860511
894	83.6228	80.8135	79.2809	78.6099	-6.38484	-2.81236	-0.864802
896	83.6376	80.8283	79.2965	78.6221	-6.38816	-2.81587	-0.869094
898	83.6524	80.8431	79.3122	78.6343	-6.39147	-2.81938	-0.873385
900	83.6672	80.8579	79.3278	78.6465	-6.39479	-2.82289	-0.877677
902	83.6821	80.8727	79.3435	78.6584	-6.39811	-2.82639	-0.881968
904	83.6969	80.8874	79.3591	78.6699	-6.40143	-2.8299	-0.88626
906	83.7117	80.9022	79.3748	78.6814	-6.40474	-2.83341	-0.890551
908	83.7266	80.917	79.3905	78.6929	-6.40806	-2.83692	-0.894843
910	83.7414	80.9318	79.4061	78.7043	-6.41138	-2.84043	-0.899134
912	83.7562	80.9466	79.4218	78.7155	-6.4147	-2.84394	-0.903426
914	83.771	80.9613	79.4374	78.7263	-6.41801	-2.84745	-0.907717
916	83.7859	80.9761	79.4531	78.7371	-6.42133	-2.85096	-0.912009
918	83.8007	80.9909	79.4688	78.7479	-6.42465	-2.85447	-0.9163
920	83.8155	81.0057	79.4828	78.7587	-6.42796	-2.85797	-0.920299
922	83.8304	81.0205	79.495	78.7692	-6.43128	-2.86148	-0.92397
924	83.8452	81.0352	79.5073	78.7794	-6.4346	-2.86499	-0.927642
926	83.86	81.0492	79.5195	78.7896	-6.43792	-2.86837	-0.931314
928	83.8748	81.0607	79.5317	78.7997	-6.44123	-2.87138	-0.934986
930	83.8877	81.0723	79.5439	78.8099	-6.4443	-2.87439	-0.938658
932	83.8993	81.0838	79.5562	78.8198	-6.44719	-2.87739	-0.942329
934	83.9108	81.0953	79.5684	78.8293	-6.45008	-2.8804	-0.946001
936	83.9224	81.1068	79.5806	78.8389	-6.45297	-2.88341	-0.949673
938	83.9339	81.1184	79.5928	78.8485	-6.45587	-2.88641	-0.953345
940	83.9455	81.1299	79.6051	78.858	-6.45876	-2.88942	-0.957016
942	83.957	81.1414	79.6173	78.8673	-6.46165	-2.89243	-0.960688
944	83.9686	81.153	79.6295	78.8763	-6.46455	-2.89543	-0.96436
946	83.9801	81.1645	79.6417	78.8853	-6.46744	-2.89844	-0.968032
948	83.9917	81.176	79.654	78.8943	-6.47033	-2.90144	-0.971703
950	84.0032	81.1875	79.6662	78.9033	-6.47322	-2.90445	-0.975375
952	84.0148	81.1991	79.6784	78.9121	-6.47612	-2.90746	-0.979047
954	84.0263	81.2106	79.6906	78.9205	-6.47901	-2.91046	-0.982719
956	84.0379	81.2221	79.7029	78.929	-6.4819	-2.91347	-0.986391
958	84.0494	81.2336	79.7151	78.9375	-6.4848	-2.91648	-0.990062
960	84.061	81.2452	79.7273	78.946	-6.48769	-2.91948	-0.993734
962	84.0725	81.2567	79.7395	78.9542	-6.49058	-2.92249	-0.997406
964	84.0841	81.2682	79.7518	78.9621	-6.49347	-2.9255	-1.00108
966	84.0956	81.2798	79.7631	78.9701	-6.49637	-2.9285	-1.00455
968	84.1072	81.2913	79.7725	78.9781	-6.49926	-2.93151	-1.00763
970	84.1187	81.3028	79.7819	78.9861	-6.50215	-2.93451	-1.01071
972	84.1303	81.3142	79.7914	78.9938	-6.50505	-2.93749	-1.0138
974	84.1418	81.3231	79.8008	79.0013	-6.50794	-2.94007	-1.01688
976	84.1524	81.3319	79.8102	79.0088	-6.51068	-2.94265	-1.01996
978	84.1613	81.3408	79.8197	79.0163	-6.51315	-2.94523	-1.02304
980	84.1702	81.3497	79.8291	79.0238	-6.51562	-2.9478	-1.02612
982	84.1791	81.3586	79.8385	79.031	-6.51809	-2.95038	-1.0292
984	84.188	81.3675	79.848	79.0381	-6.52056	-2.95296	-1.03229
986	84.1969	81.3764	79.8574	79.0452	-6.52303	-2.95554	-1.03537
988	84.2058	81.3853	79.8669	79.0522	-6.5255	-2.95811	-1.03845
990	84.2147	81.3942	79.8763	79.0593	-6.52797	-2.96069	-1.04153
992	84.2236	81.403	79.8857	79.0661	-6.53044	-2.96327	-1.04461
994	84.2325	81.4119	79.8952	79.0727	-6.53291	-2.96585	-1.0477
996	84.2414	81.4208	79.9046	79.0794	-6.53538	-2.96842	-1.05078
998	84.2503	81.4297	79.914	79.086	-6.53785	-2.971	-1.05386
1000	84.2591	81.4386	79.9235	79.0926	-6.54033	-2.97358	-1.05694
1002	84.268	81.4475	79.9329	79.0991	-6.5428	-2.97616	-1.06002
1004	84.2769	81.4564	79.9423	79.1053	-6.54527	-2.97874	-1.0631
1006	84.2858	81.4653	79.9518	79.1116	-6.54774	-2.98131	-1.06619
1008	84.2947	81.4741	79.9612	79.1178	-6.55021	-2.98389	-1.06927
1010	84.3036	81.483	79.9707	79.1241	-6.55268	-2.98647	-1.07235
1012	84.3125	81.4919	79.9801	79.1301	-6.55515	-2.98905	-1.07543
1014	84.3214	81.5008	79.9894	79.136	-6.55762	-2.99162	-1.07849
1016	84.3303	81.5097	79.9966	79.1419	-6.56009	-2.9942	-1.08105
1018	84.3392	81.5186	80.0038	79.1477	-6.56256	-2.99678	-1.08362
1020	84.3481	81.5275	80.011	79.1536	-6.56503	-2.99936	-1.08618
1022	84.357	81.5348	80.0182	79.1593	-6.5675	-3.00164	-1.08874
1024	84.3659	81.5416	80.0254	79.1648	-6.56997	-3.00381	-1.09131
1026	84.3727	81.5484	80.0326	79.1703	-6.57208	-3.00598	-1.09387
1028	84.3795	81.5551	80.0398	79.1759	-6.57416	-3.00816	-1.09643
1030	84.3863	81.5619	80.047	79.1814	-6.57625	-3.01033	-1.099
1032	84.393	81.5687	80.0542	79.1867	-6.57834	-3.0125	-1.10156
1034	84.3998	81.5755	80.0614	79.1919	-6.58043	-3.01467	-1.10412
1036	84.4066	81.5822	80.0686	79.1971	-6.58251	-3.01684	-1.10669
1038	84.4133	81.589	80.0758	79.2023	-6.5846	-3.01901	-1.10925
1040	84.4201	81.5958	80.083	79.2075	-6.58669	-3.02119	-1.11182
1042	84.4269	81.6025	80.0902	79.2126	-6.58878	-3.02336	-1.11438
1044	84.4336	81.6093	80.0974	79.2175	-6.59087	-3.02553	-1.11694
1046	84.4404	81.6161	80.1046	79.2223	-6.59295	-3.0277	-1.11951
1048	84.4472	81.6229	80.1118	79.2272	-6.59504	-3.02987	-1.12207
1050	84.454	81.6296	80.119	79.2321	-6.59713	-3.03204	-1.12463
1052	84.4607	81.6364	80.1261	79.2369	-6.59922	-3.03421	-1.1272
1054	84.4675	81.6432	80.1333	79.2415	-6.60131	-3.03639	-1.12976
1056	84.4743	81.6499	80.1405	79.2461	-6.60339	-3.03856	-1.13232
1058	84.481	81.6567	80.1477	79.2507	-6.60548	-3.04073	-1.13489
1060	84.4878	81.6635	80.1549	79.2552	-6.60757	-3.0429	-1.13745
1062	84.4946	81.6703	80.1621	79.2597	-6.60966	-3.04507	-1.14001
1064	84.5013	81.677	80.1693	79.264	-6.61174	-3.04724	-1.14258
1066	84.5081	81.6838	80.1756	79.2684	-6.61383	-3.04941	-1.14489
1068	84.5149	81.6906	80.181	79.2727	-6.61592	-3.05159	-1.14699
1070	84.5216	81.6973	80.1864	79.277	-6.61801	-3.05376	-1.14909
1072	84.5284	81.7039	80.1918	79.2812	-6.6201	-3.05587	-1.15119
1074	84.5352	81.709	80.1972	79.2853	-6.62218	-3.05767	-1.15329
1076	84.5414	81.7141	80.2027	79.2893	-6.62415	-3.05948	-1.15539
1078	84.5465	81.7191	80.2081	79.2934	-6.62588	-3.06128	-1.15749
1080	84.5516	81.7242	80.2135	79.2975	-6.62762	-3.06309	-1.15959
1082	84.5566	81.7293	80.2189	79.3014	-6.62935	-3.06489	-1.16169
1084	84.5617	81.7344	80.2244	79.3053	-6.63108	-3.06669	-1.16379
1086	84.5668	81.7395	80.2298	79.3091	-6.63281	-3.0685	-1.16589
1088	84.5719	81.7446	80.2352	79.3129	-6.63454	-3.0703	-1.16799
1090	84.577	81.7497	80.2406	79.3167	-6.63628	-3.07211	-1.17009
1092	84.5821	81.7548	80.2461	79.3204	-6.63801	-3.07391	-1.17219
1094	84.5872	81.7599	80.2515	79.324	-6.63974	-3.07571	-1.17428
1096	84.5923	81.765	80.2569	79.3276	-6.64147	-3.07752	-1.17638
1098	84.5973	81.7701	80.2623	79.3312	-6.64321	-3.07932	-1.17848
1100	84.6024	81.7752	80.2677	79.3348	-6.64494	-3.08112	-1.18058
1102	84.6075	81.7803	80.2732	79.3383	-6.64667	-3.08293	-1.18268
1104	84.6126	81.7854	80.2786	79.3417	-6.6484	-3.08473	-1.18478
1106	84.6177	81.7905	80.284	79.3451	-6.65013	-3.08654	-1.18688
1108	84.6228	81.7956	80.2894	79.3485	-6.65187	-3.08834	-1.18898
1110	84.6279	81.8007	80.2949	79.3519	-6.6536	-3.09014	-1.19108
1112	84.633	81.8058	80.3003	79.3552	-6.65533	-3.09195	-1.19318
1114	84.638	81.8109	80.3057	79.3583	-6.65706	-3.09375	-1.19528
1116	84.6431	81.816	80.3111	79.3615	-6.65879	-3.09556	-1.19738
1118	84.6482	81.8211	80.3165	79.3647	-6.66053	-3.09736	-1.19948
1120	84.6533	81.8262	80.3209	79.3679	-6.66226	-3.09916	-1.20127
1122	84.6584	81.8313	80.3249	79.371	-6.66399	-3.10097	-1.20297
1124	84.6635	81.8364	80.329	79.374	-6.66572	-3.10277	-1.20467
1126	84.6686	81.8411	80.333	79.377	-6.66745	-3.10447	-1.20637
1128	84.6737	81.8448	80.337	79.38	-6.66919	-3.10593	-1.20807
1130	84.6782	81.8486	80.3411	79.383	-6.67078	-3.1074	-1.20977
1132	84.682	81.8524	80.3451	79.3859	-6.6722	-3.10886	-1.21146
1134	84.6857	81.8562	80.3491	79.3887	-6.67362	-3.11033	-1.21316
1136	84.6895	81.86	80.3532	79.3915	-6.67504	-3.11179	-1.21486
1138	84.6933	81.8638	80.3572	79.3943	-6.67646	-3.11326	-1.21656
1140	84.6971	81.8676	80.3612	79.3971	-6.67788	-3.11472	-1.21826
1142	84.7008	81.8714	80.3653	79.3999	-6.6793	-3.11619	-1.21995
1144	84.7046	81.8751	80.3693	79.4025	-6.68073	-3.11765	-1.22165
1146	84.7084	81.8789	80.3733	79.4052	-6.68215	-3.11912	-1.22335
1148	84.7122	81.8827	80.3774	79.4078	-6.68357	-3.12058	-1.22505
1150	84.716	81.8865	80.3814	79.4105	-6.68499	-3.12205	-1.22675
1152	84.7197	81.8903	80.3854	79.413	-6.68641	-3.12351	-1.22845
1154	84.7235	81.8941	80.3895	79.4155	-6.68783	-3.12497	-1.23014
1156	84.7273	81.8979	80.3935	79.418	-6.68925	-3.12644	-1.23184
1158	84.7311	81.9017	80.3975	79.4205	-6.69067	-3.1279	-1.23354
1160	84.7348	81.9055	80.4016	79.423	-6.69209	-3.12937	-1.23524
1162	84.7386	81.9092	80.4056	79.4254	-6.69351	-3.13083	-1.23694
1164	84.7424	81.913	80.4097	79.4278	-6.69493	-3.1323	-1.23863
1166	84.7462	81.9168	80.4137	79.4301	-6.69635	-3.13376	-1.24033
1168	84.7499	81.9206	80.4177	79.4324	-6.69777	-3.13523	-1.24203
1170	84.7537	81.9244	80.4218	79.4348	-6.69919	-3.13669	-1.24373
1172	84.7575	81.9282	80.4258	79.4371	-6.70061	-3.13816	-1.24543
1174	84.7613	81.932	80.4298	79.4393	-6.70203	-3.13962	-1.24713
1176	84.7651	81.9358	80.4332	79.4415	-6.70345	-3.14109	-1.2486
1178	84.7688	81.9395	80.4361	79.4437	-6.70487	-3.14255	-1.24995
1180	84.7726	81.9433	80.4391	79.4459	-6.70629	-3.14402	-1.2513
1182	84.7764	81.947	80.4421	79.448	-6.70771	-3.14544	-1.25265
1184	84.7802	81.9498	80.445	79.4501	-6.70913	-3.14662	-1.254
1186	84.7837	81.9525	80.448	79.4522	-6.7105	-3.1478	-1.25536
1188	84.7865	81.9553	80.4509	79.4542	-6.71164	-3.14898	-1.25671
1190	84.7893	81.9581	80.4539	79.4563	-6.71278	-3.15016	-1.25806
1192	84.792	81.9609	80.4569	79.4583	-6.71392	-3.15134	-1.25941
1194	84.7948	81.9637	80.4598	79.4603	-6.71507	-3.15252	-1.26076
1196	84.7976	81.9664	80.4628	79.4622	-6.71621	-3.1537	-1.26211
1198	84.8003	81.9692	80.4658	79.4642	-6.71735	-3.15488	-1.26346
1200	84.8031	81.972	80.4687	79.4661	-6.71849	-3.15606	-1.26481
1202	84.8059	81.9748	80.4717	79.468	-6.71963	-3.15724	-1.26616
1204	84.8087	81.9776	80.4746	79.4699	-6.72077	-3.15842	-1.26751
1206	84.8114	81.9803	80.4776	79.4717	-6.72191	-3.1596	-1.26886
1208	84.8142	81.9831	80.4806	79.4735	-6.72306	-3.16078	-1.27022
1210	84.817	81.9859	80.4835	79.4754	-6.7242	-3.16196	-1.27157
1212	84.8197	81.9887	80.4865	79.4771	-6.72534	-3.16314	-1.27292
1214	84.8225	81.9915	80.4894	79.4789	-6.72648	-3.16432	-1.27427
1216	84.8253	81.9942	80.4924	79.4806	-6.72762	-3.1655	-1.27562
1218	84.828	81.997	80.4954	79.4823	-6.72876	-3.16668	-1.27697
1220	84.8308	81.9998	80.4983	79.484	-6.7299	-3.16786	-1.27832
1222	84.8336	82.0026	80.5013	79.4857	-6.73104	-3.16904	-1.27967
1224	84.8363	82.0053	80.5043	79.4873	-6.73219	-3.17022	-1.28102
1226	84.8391	82.0081	80.5072	79.489	-6.73333	-3.1714	-1.28237
1228	84.8419	82.0109	80.5102	79.4906	-6.73447	-3.17258	-1.28373
1230	84.8446	82.0137	80.5131	79.4922	-6.73561	-3.17376	-1.28508
1232	84.8474	82.0165	80.5161	79.4938	-6.73675	-3.17494	-1.28643
1234	84.8502	82.0192	80.519	79.4953	-6.73789	-3.17612	-1.28774
1236	84.8529	82.022	80.5211	79.4968	-6.73903	-3.1773	-1.2888
1238	84.8557	82.0248	80.5233	79.4984	-6.74017	-3.17848	-1.28986
1240	84.8585	82.0276	80.5254	79.4999	-6.74132	-3.17966	-1.29092
1242	84.8612	82.0299	80.5276	79.5014	-6.74246	-3.18071	-1.29198
1244	84.864	82.032	80.5297	79.5028	-6.7436	-3.18164	-1.29304
1246	84.8664	82.034	80.5319	79.5042	-6.74461	-3.18257	-1.29411
1248	84.8684	82.036	80.534	79.5057	-6.74552	-3.18351	-1.29517
1250	84.8704	82.038	80.5361	79.5071	-6.74642	-3.18444	-1.29623
1252	84.8724	82.04	80.5383	79.5085	-6.74732	-3.18537	-1.29729
1254	84.8744	82.042	80.5404	79.5099	-6.74823	-3.1863	-1.29835
1256	84.8764	82.044	80.5426	79.5112	-6.74913	-3.18724	-1.29941
1258	84.8784	82.046	80.5447	79.5125	-6.75003	-3.18817	-1.30047
1260	84.8804	82.0481	80.5469	79.5139	-6.75094	-3.1891	-1.30153
1262	84.8824	82.0501	80.549	79.5152	-6.75184	-3.19004	-1.30259
1264	84.8844	82.0521	80.5512	79.5165	-6.75274	-3.19097	-1.30365
1266	84.8864	82.0541	80.5533	79.5177	-6.75365	-3.1919	-1.30471
1268	84.8884	82.0561	80.5555	79.519	-6.75455	-3.19284	-1.30577
1270	84.8904	82.0581	80.5576	79.5203	-6.75545	-3.19377	-1.30683
1272	84.8924	82.0601	80.5598	79.5215	-6.75636	-3.1947	-1.30789
1274	84.8944	82.0621	80.5619	79.5227	-6.75726	-3.19563	-1.30895
1276	84.8964	82.0641	80.5641	79.5239	-6.75816	-3.19657	-1.31001
1278	84.8984	82.0662	80.5662	79.5251	-6.75907	-3.1975	-1.31107
1280	84.9004	82.0682	80.5684	79.5263	-6.75997	-3.19843	-1.31213
1282	84.9024	82.0702	80.5705	79.5275	-6.76087	-3.19937	-1.31319
1284	84.9044	82.0722	80.5726	79.5286	-6.76178	-3.2003	-1.31425
1286	84.9064	82.0742	80.5748	79.5297	-6.76268	-3.20123	-1.31531
1288	84.9084	82.0762	80.5769	79.5308	-6.76358	-3.20216	-1.31637
1290	84.9104	82.0782	80.5791	79.5319	-6.76449	-3.2031	-1.31743
1292	84.9124	82.0802	80.5812	79.533	-6.76539	-3.20403	-1.31849
1294	84.9144	82.0823	80.5834	79.5341	-6.76629	-3.20496	-1.31955
1296	84.9164	82.0843	80.5855	79.5351	-6.7672	-3.2059	-1.32058
1298	84.9184	82.0863	80.587	79.5362	-6.7681	-3.20683	-1.3214
1300	84.9204	82.0883	80.5885	79.5373	-6.769	-3.20776	-1.32221
1302	84.9224	82.0903	80.5901	79.5383	-6.76991	-3.20869	-1.32303
1304	84.9244	82.092	80.5916	79.5393	-6.77081	-3.20953	-1.32385
1306	84.9264	82.0935	80.5931	79.5403	-6.77171	-3.21025	-1.32466
1308	84.9282	82.0949	80.5947	79.5413	-6.77254	-3.21098	-1.32548
1310	84.9296	82.0963	80.5962	79.5423	-6.77324	-3.2117	-1.3263
1312	84.931	82.0978	80.5977	79.5432	-6.77394	-3.21243	-1.32711
1314	84.9324	82.0992	80.5993	79.5442	-6.77465	-3.21315	-1.32793
1316	84.9339	82.1007	80.6008	79.5451	-6.77535	-3.21387	-1.32874
1318	84.9353	82.1021	80.6023	79.546	-6.77605	-3.2146	-1.32956
1320	84.9367	82.1035	80.6039	79.547	-6.77675	-3.21532	-1.33038
1322	84.9381	82.105	80.6054	79.5479	-6.77745	-3.21604	-1.33119
1324	84.9396	82.1064	80.6069	79.5487	-6.77815	-3.21677	-1.33201
1326	84.941	82.1078	80.6085	79.5496	-6.77886	-3.21749	-1.33283
1328	84.9424	82.1093	80.61	79.5505	-6.77956	-3.21822	-1.33364
1330	84.9438	82.1107	80.6115	79.5514	-6.78026	-3.21894	-1.33446
1332	84.9453	82.1121	80.6131	79.5522	-6.78096	-3.21966	-1.33528
1334	84.9467	82.1136	80.6146	79.5531	-6.78166	-3.22039	-1.33609
1336	84.9481	82.115	80.6161	79.5539	-6.78237	-3.22111	-1.33691
1338	84.9495	82.1165	80.6177	79.5547	-6.78307	-3.22183	-1.33772
1340	84.951	82.1179	80.6192	79.5555	-6.78377	-3.22256	-1.33854
1342	84.9524	82.1193	80.6207	79.5563	-6.78447	-3.22328	-1.33936
1344	84.9538	82.1208	80.6223	79.5571	-6.78517	-3.22401	-1.34017
1346	84.9553	82.1222	80.6238	79.5579	-6.78587	-3.22473	-1.34099
1348	84.9567	82.1236	80.6253	79.5587	-6.78658	-3.22545	-1.34181
1350	84.9581	82.1251	80.6269	79.5594	-6.78728	-3.22618	-1.34262
1352	84.9595	82.1265	80.6284	79.5602	-6.78798	-3.2269	-1.34344
1354	84.961	82.1279	80.6299	79.5609	-6.78868	-3.22763	-1.34425
1356	84.9624	82.1294	80.6315	79.5617	-6.78938	-3.22835	-1.34507
1358	84.9638	82.1308	80.633	79.5624	-6.79009	-3.22907	-1.34589
1360	84.9652	82.1322	80.6345	79.5631	-6.79079	-3.2298	-1.3467
1362	84.9667	82.1337	80.6358	79.5638	-6.79149	-3.23052	-1.34741
1364	84.9681	82.1351	80.6369	79.5645	-6.79219	-3.23124	-1.34803
1366	84.9695	82.1366	80.638	79.5652	-6.79289	-3.23197	-1.34865
1368	84.9709	82.138	80.6391	79.5659	-6.79359	-3.23269	-1.34927
1370	84.9724	82.1391	80.6401	79.5666	-6.7943	-3.23327	-1.34989
1372	84.9738	82.1401	80.6412	79.5673	-6.795	-3.23382	-1.35051
1374	84.9749	82.1411	80.6423	79.5679	-6.79559	-3.23438	-1.35113
1376	84.9759	82.1421	80.6434	79.5685	-6.79612	-3.23493	-1.35175
1378	84.9769	82.1431	80.6445	79.5692	-6.79666	-3.23548	-1.35237
1380	84.9779	82.1441	80.6455	79.5698	-6.7972	-3.23603	-1.35299
1382	84.9789	82.1451	80.6466	79.5705	-6.79773	-3.23658	-1.35361
1384	84.9799	82.1461	80.6477	79.5711	-6.79827	-3.23714	-1.35423
1386	84.9809	82.1472	80.6488	79.5717	-6.7988	-3.23769	-1.35485
1388	84.9819	82.1482	80.6499	79.5723	-6.79934	-3.23824	-1.35547
1390	84.9829	82.1492	80.6509	79.5729	-6.79988	-3.23879	-1.35609
1392	84.984	82.1502	80.652	79.5735	-6.80041	-3.23934	-1.35671
1394	84.985	82.1512	80.6531	79.5741	-6.80095	-3.2399	-1.35733
1396	84.986	82.1522	80.6542	79.5746	-6.80149	-3.24045	-1.35795
1398	84.987	82.1532	80.6553	79.5752	-6.80202	-3.241	-1.35857
1400	84.988	82.1542	80.6563	79.5758	-6.80256	-3.24155	-1.35919
1402	84.989	82.1552	80.6574	79.5763	-6.8031	-3.2421	-1.35981
1404	84.99	82.1563	80.6585	79.5769	-6.80363	-3.24266	-1.36044
1406	84.991	82.1573	80.6596	79.5774	-6.80417	-3.24321	-1.36106
1408	84.992	82.1583	80.6607	79.5779	-6.80471	-3.24376	-1.36168
1410	84.993	82.1593	80.6618	79.5785	-6.80524	-3.24431	-1.3623
1412	84.994	82.1603	80.6628	79.579	-6.80578	-3.24487	-1.36292
1414	84.995	82.1613	80.6639	79.5795	-6.80631	-3.24542	-1.36354
1416	84.996	82.1623	80.665	79.58	-6.80685	-3.24597	-1.36416
1418	84.997	82.1633	80.6661	79.5805	-6.80739	-3.24652	-1.36478
1420	84.998	82.1643	80.6672	79.581	-6.80792	-3.24707	-1.3654
1422	84.999	82.1653	80.6682	79.5815	-6.80846	-3.24763	-1.36602
1424	85	82.1664	80.6693	79.582	-6.809	-3.24818	-1.36664
1426	85.001	82.1674	80.6704	79.5825	-6.80953	-3.24873	-1.36726
1428	85.002	82.1684	80.6715	79.5829	-6.81007	-3.24928	-1.36788
1430	85.003	82.1694	80.6724	79.5834	-6.81061	-3.24983	-1.36844
1432	85.004	82.1704	80.6732	79.5839	-6.81114	-3.25039	-1.3689
1434	85.005	82.1714	80.6739	79.5843	-6.81168	-3.25094	-1.36936
1436	85.006	82.1724	80.6747	79.5848	-6.81221	-3.25149	-1.36982
1438	85.007	82.1733	80.6754	79.5852	-6.81275	-3.25196	-1.37028
1440	85.008	82.174	80.6762	79.5857	-6.81329	-3.25237	-1.37075
1442	85.0089	82.1747	80.6769	79.5861	-6.81378	-3.25279	-1.37121
1444	85.0096	82.1754	80.6777	79.5865	-6.81418	-3.2532	-1.37167
1446	85.0103	82.1761	80.6784	79.5869	-6.81458	-3.25361	-1.37213
1448	85.011	82.1768	80.6792	79.5874	-6.81499	-3.25403	-1.37259
1450	85.0117	82.1775	80.6799	79.5878	-6.81539	-3.25444	-1.37305
1452	85.0124	82.1782	80.6807	79.5882	-6.81579	-3.25485	-1.37351
1454	85.0131	82.1789	80.6814	79.5886	-6.81619	-3.25527	-1.37398
1456	85.0138	82.1796	80.6822	79.589	-6.8166	-3.25568	-1.37444
1458	85.0145	82.1803	80.6829	79.5894	-6.817	-3.25609	-1.3749
1460	85.0151	82.181	80.6837	79.5898	-6.8174	-3.2565	-1.37536
1462	85.0158	82.1817	80.6844	79.5902	-6.8178	-3.25692	-1.37582
1464	85.0165	82.1824	80.6852	79.5905	-6.81821	-3.25733	-1.37628
1466	85.0172	82.1831	80.6859	79.5909	-6.81861	-3.25774	-1.37675
1468	85.0179	82.1838	80.6867	79.5913	-6.81901	-3.25816	-1.37721
1470	85.0186	82.1845	80.6874	79.5917	-6.81941	-3.25857	-1.37767
1472	85.0193	82.1852	80.6882	79.592	-6.81982	-3.25898	-1.37813
1474	85.02	82.1859	80.6889	79.5924	-6.82022	-3.2594	-1.37859
1476	85.0207	82.1866	80.6897	79.5927	-6.82062	-3.25981	-1.37905
1478	85.0214	82.1873	80.6904	79.5931	-6.82103	-3.26022	-1.37951
1480	85.0221	82.188	80.6912	79.5934	-6.82143	-3.26064	-1.37998
1482	85.0228	82.1887	80.6919	79.5938	-6.82183	-3.26105	-1.38044
1484	85.0235	82.1894	80.6927	79.5941	-6.82223	-3.26146	-1.3809
1486	85.0242	82.1901	80.6934	79.5944	-6.82264	-3.26188	-1.38136
1488	85.0249	82.1908	80.6942	79.5947	-6.82304	-3.26229	-1.38182
1490	85.0256	82.1915	80.6949	79.5951	-6.82344	-3.2627	-1.38228
1492	85.0263	82.1922	80.6957	79.5954	-6.82384	-3.26311	-1.38275
1494	85.0269	82.1929	80.6964	79.5957	-6.82425	-3.26353	-1.38321
1496	85.0276	82.1936	80.6972	79.596	-6.82465	-3.26394	-1.38367
1498	85.0283	82.1943	80.6979	79.5963	-6.82505	-3.26435	-1.38413
1500	85.029	82.195	80.6987	79.5966	-6.82545	-3.26477	-1.38459
1502	85.0297	82.1957	80.6993	79.5969	-6.82586	-3.26518	-1.38499
1504	85.0304	82.1964	80.6998	79.5972	-6.82626	-3.26559	-1.38533
1506	85.0311	82.1971	80.7003	79.5975	-6.82666	-3.26601	-1.38567
1508	85.0318	82.1978	80.7009	79.5978	-6.82707	-3.26642	-1.38601
1510	85.0325	82.1983	80.7014	79.5981	-6.82747	-3.26677	-1.38634
1512	85.0332	82.1988	80.7019	79.5984	-6.82787	-3.26707	-1.38668
1514	85.0338	82.1993	80.7024	79.5987	-6.82824	-3.26737	-1.38702
1516	85.0343	82.1998	80.7029	79.5989	-6.82854	-3.26768	-1.38736
1518	85.0348	82.2003	80.7034	79.5992	-6.82883	-3.26798	-1.3877
1520	85.0352	82.2007	80.7039	79.5995	-6.82913	-3.26829	-1.38804
1522	85.0357	82.2012	80.7044	79.5997	-6.82942	-3.26859	-1.38837
1524	85.0362	82.2017	80.705	79.6	-6.82972	-3.26889	-1.38871
1526	85.0367	82.2022	80.7055	79.6003	-6.83002	-3.2692	-1.38905
1528	85.0371	82.2026	80.706	79.6005	-6.83031	-3.2695	-1.38939
1530	85.0376	82.2031	80.7065	79.6008	-6.83061	-3.2698	-1.38973
1532	85.0381	82.2036	80.707	79.601	-6.8309	-3.27011	-1.39007
1534	85.0386	82.2041	80.7075	79.6013	-6.8312	-3.27041	-1.3904
1536	85.039	82.2046	80.708	79.6015	-6.8315	-3.27072	-1.39074
1538	85.0395	82.205	80.7085	79.6017	-6.83179	-3.27102	-1.39108
1540	85.04	82.2055	80.7091	79.602	-6.83209	-3.27132	-1.39142
1542	85.0404	82.206	80.7096	79.6022	-6.83238	-3.27163	-1.39176
1544	85.0409	82.2065	80.7101	79.6025	-6.83268	-3.27193	-1.3921
1546	85.0414	82.207	80.7106	79.6027	-6.83297	-3.27224	-1.39243
1548	85.0419	82.2074	80.7111	79.6029	-6.83327	-3.27254	-1.39277
1550	85.0423	82.2079	80.7116	79.6031	-6.83357	-3.27284	-1.39311
1552	85.0428	82.2084	80.7121	79.6034	-6.83386	-3.27315	-1.39345
1554	85.0433	82.2089	80.7126	79.6036	-6.83416	-3.27345	-1.39379
1556	85.0438	82.2093	80.7132	79.6038	-6.83445	-3.27376	-1.39413
1558	85.0442	82.2098	80.7137	79.604	-6.83475	-3.27406	-1.39446
1560	85.0447	82.2103	80.7142	79.6042	-6.83505	-3.27436	-1.3948
1562	85.0452	82.2108	80.7147	79.6044	-6.83534	-3.27467	-1.39514
1564	85.0457	82.2113	80.7152	79.6046	-6.83564	-3.27497	-1.39548
1566	85.0461	82.2117	80.7157	79.6048	-6.83593	-3.27528	-1.39582
1568	85.0466	82.2122	80.7162	79.605	-6.83623	-3.27558	-1.39616
1570	85.0471	82.2127	80.7168	79.6052	-6.83652	-3.27588	-1.39649
1572	85.0475	82.2132	80.7173	79.6054	-6.83682	-3.27619	-1.39683
1574	85.048	82.2137	80.7178	79.6056	-6.83712	-3.27649	-1.39717
1576	85.0485	82.2141	80.7183	79.6058	-6.83741	-3.27679	-1.39751
1578	85.049	82.2146	80.7187	79.606	-6.83771	-3.2771	-1.39777
1580	85.0494	82.2151	80.719	79.6062	-6.838	-3.2774	-1.39801
1582	85.0499	82.2156	80.7194	79.6064	-6.8383	-3.27771	-1.39826
1584	85.0504	82.216	80.7197	79.6065	-6.83859	-3.27801	-1.3985
1586	85.0509	82.2164	80.72	79.6067	-6.83889	-3.27824	-1.39874
1588	85.0513	82.2167	80.7204	79.6069	-6.83919	-3.27846	-1.39898
1590	85.0517	82.217	80.7207	79.6071	-6.83945	-3.27868	-1.39923
1592	85.0521	82.2174	80.7211	79.6072	-6.83966	-3.2789	-1.39947
1594	85.0524	82.2177	80.7214	79.6074	-6.83987	-3.27912	-1.39971
1596	85.0527	82.218	80.7218	79.6076	-6.84009	-3.27934	-1.39995
1598	85.053	82.2183	80.7221	79.6078	-6.8403	-3.27956	-1.4002
1600	85.0533	82.2186	80.7225	79.6079	-6.84051	-3.27978	-1.40044
1602	85.0536	82.219	80.7228	79.6081	-6.84073	-3.27999	-1.40068
1604	85.054	82.2193	80.7232	79.6082	-6.84094	-3.28021	-1.40093
1606	85.0543	82.2196	80.7235	79.6084	-6.84115	-3.28043	-1.40117
1608	85.0546	82.2199	80.7238	79.6086	-6.84137	-3.28065	-1.40141
1610	85.0549	82.2202	80.7242	79.6087	-6.84158	-3.28087	-1.40165
1612	85.0552	82.2206	80.7245	79.6089	-6.84179	-3.28109	-1.4019
1614	85.0556	82.2209	80.7249	79.609	-6.84201	-3.28131	-1.40214
1616	85.0559	82.2212	80.7252	79.6092	-6.84222	-3.28153	-1.40238
1618	85.0562	82.2215	80.7256	79.6093	-6.84243	-3.28175	-1.40262
1620	85.0565	82.2219	80.7259	79.6095	-6.84265	-3.28197	-1.40287
1622	85.0568	82.2222	80.7263	79.6096	-6.84286	-3.28219	-1.40311
1624	85.0571	82.2225	80.7266	79.6097	-6.84307	-3.2824	-1.40335
1626	85.0575	82.2228	80.7269	79.6099	-6.84329	-3.28262	-1.4036
1628	85.0578	82.2231	80.7273	79.61	-6.8435	-3.28284	-1.40384
1630	85.0581	82.2235	80.7276	79.6102	-6.84371	-3.28306	-1.40408
1632	85.0584	82.2238	80.728	79.6103	-6.84393	-3.28328	-1.40432
1634	85.0587	82.2241	80.7283	79.6104	-6.84414	-3.2835	-1.40457
1636	85.059	82.2244	80.7287	79.6106	-6.84435	-3.28372	-1.40481
1638	85.0594	82.2248	80.729	79.6107	-6.84457	-3.28394	-1.40505
1640	85.0597	82.2251	80.7294	79.6108	-6.84478	-3.28416	-1.40529
1642	85.06	82.2254	80.7297	79.6109	-6.84499	-3.28438	-1.40554
1644	85.0603	82.2257	80.7301	79.6111	-6.84521	-3.28459	-1.40578
1646	85.0606	82.226	80.7304	79.6112	-6.84542	-3.28481	-1.40602
1648	85.061	82.2264	80.7307	79.6113	-6.84563	-3.28503	-1.40627
1650	85.0613	82.2267	80.7311	79.6114	-6.84585	-3.28525	-1.40651
1652	85.0616	82.227	80.7314	79.6116	-6.84606	-3.28547	-1.40675
1654	85.0619	82.2273	80.7318	79.6117	-6.84627	-3.28569	-1.40699
1656	85.0622	82.2276	80.7321	79.6118	-6.84649	-3.28591	-1.40722
1658	85.0625	82.228	80.7323	79.6119	-6.8467	-3.28613	-1.40739
1660	85.0629	82.2283	80.7326	79.612	-6.84691	-3.28635	-1.40756
1662	85.0632	82.2286	80.7328	79.6121	-6.84713	-3.28657	-1.40773
1664	85.0635	82.2289	80.733	79.6122	-6.84734	-3.28677	-1.4079
1666	85.0638	82.2291	80.7332	79.6124	-6.84755	-3.28693	-1.40807
1668	85.0641	82.2293	80.7335	79.6125	-6.84777	-3.28708	-1.40824
1670	85.0644	82.2296	80.7337	79.6126	-6.84794	-3.28724	-1.40841
1672	85.0646	82.2298	80.7339	79.6127	-6.84809	-3.28739	-1.40859
1674	85.0648	82.23	80.7342	79.6128	-6.84824	-3.28755	-1.40876
1676	85.065	82.2302	80.7344	79.6129	-6.84839	-3.2877	-1.40893
1678	85.0652	82.2304	80.7346	79.613	-6.84854	-3.28786	-1.4091
1680	85.0654	82.2306	80.7348	79.6131	-6.84869	-3.28801	-1.40927
1682	85.0656	82.2308	80.7351	79.6132	-6.84884	-3.28817	-1.40944
1684	85.0658	82.231	80.7353	79.6133	-6.84899	-3.28832	-1.40961
1686	85.066	82.2313	80.7355	79.6134	-6.84914	-3.28848	-1.40978
1688	85.0663	82.2315	80.7358	79.6135	-6.84929	-3.28863	-1.40995
1690	85.0665	82.2317	80.736	79.6136	-6.84944	-3.28879	-1.41012
1692	85.0667	82.2319	80.7362	79.6137	-6.84959	-3.28894	-1.41029
1694	85.0669	82.2321	80.7364	79.6138	-6.84974	-3.2891	-1.41046
1696	85.0671	82.2323	80.7367	79.6138	-6.84989	-3.28925	-1.41064
1698	85.0673	82.2325	80.7369	79.6139	-6.85004	-3.2894	-1.41081
1700	85.0675	82.2327	80.7371	79.614	-6.85019	-3.28956	-1.41098
1702	85.0677	82.233	80.7374	79.6141	-6.85035	-3.28971	-1.41115
1704	85.0679	82.2332	80.7376	79.6142	-6.8505	-3.28987	-1.41132
1706	85.0681	82.2334	80.7378	79.6143	-6.85065	-3.29002	-1.41149
1708	85.0684	82.2336	80.738	79.6144	-6.8508	-3.29018	-1.41166
1710	85.0686	82.2338	80.7383	79.6145	-6.85095	-3.29033	-1.41183
1712	85.0688	82.234	80.7385	79.6145	-6.8511	-3.29049	-1.412
1714	85.069	82.2342	80.7387	79.6146	-6.85125	-3.29064	-1.41217
1716	85.0692	82.2344	80.739	79.6147	-6.8514	-3.2908	-1.41234
1718	85.0694	82.2347	80.7392	79.6148	-6.85155	-3.29095	-1.41252
1720	85.0696	82.2349	80.7394	79.6149	-6.8517	-3.29111	-1.41269
1722	85.0698	82.2351	80.7396	79.6149	-6.85185	-3.29126	-1.41286
1724	85.07	82.2353	80.7399	79.615	-6.852	-3.29142	-1.41303
1726	85.0702	82.2355	80.7401	79.6151	-6.85215	-3.29157	-1.4132
1728	85.0705	82.2357	80.7403	79.6152	-6.8523	-3.29173	-1.41337
1730	85.0707	82.2359	80.7405	79.6152	-6.85245	-3.29188	-1.41354
1732	85.0709	82.2361	80.7408	79.6153	-6.8526	-3.29204	-1.41371
1734	85.0711	82.2364	80.741	79.6154	-6.85275	-3.29219	-1.41388
1736	85.0713	82.2366	80.7412	79.6155	-6.8529	-3.29235	-1.41405
1738	85.0715	82.2368	80.7415	79.6155	-6.85306	-3.2925	-1.41422
1740	85.0717	82.237	80.7416	79.6156	-6.85321	-3.29266	-1.41436
1742	85.0719	82.2372	80.7418	79.6157	-6.85336	-3.29281	-1.41447
1744	85.0721	82.2374	80.7419	79.6157	-6.85351	-3.29297	-1.41459
1746	85.0723	82.2376	80.7421	79.6158	-6.85366	-3.29312	-1.41471
1748	85.0725	82.2378	80.7422	79.6159	-6.85381	-3.29325	-1.41483
1750	85.0728	82.2379	80.7424	79.6159	-6.85396	-3.29336	-1.41495
1752	85.073	82.2381	80.7425	79.616	-6.85411	-3.29346	-1.41506
1754	85.0731	82.2382	80.7427	79.6161	-6.85422	-3.29357	-1.41518
1756	85.0732	82.2384	80.7428	79.6161	-6.85432	-3.29368	-1.4153
1758	85.0734	82.2385	80.743	79.6162	-6.85442	-3.29378	-1.41542
1760	85.0735	82.2386	80.7431	79.6163	-6.85453	-3.29389	-1.41554
1762	85.0737	82.2388	80.7433	79.6163	-6.85463	-3.294	-1.41565
1764	85.0738	82.2389	80.7434	79.6164	-6.85474	-3.2941	-1.41577
1766	85.0739	82.2391	80.7436	79.6164	-6.85484	-3.29421	-1.41589
1768	85.0741	82.2392	80.7437	79.6165	-6.85495	-3.29432	-1.41601
1770	85.0742	82.2393	80.7439	79.6165	-6.85505	-3.29442	-1.41612
1772	85.0743	82.2395	80.744	79.6166	-6.85515	-3.29453	-1.41624
1774	85.0745	82.2396	80.7442	79.6167	-6.85526	-3.29464	-1.41636
1776	85.0746	82.2397	80.7443	79.6167	-6.85536	-3.29475	-1.41648
1778	85.0747	82.2399	80.7445	79.6168	-6.85547	-3.29485	-1.4166
1780	85.0749	82.24	80.7446	79.6168	-6.85557	-3.29496	-1.41671
1782	85.075	82.2402	80.7448	79.6169	-6.85568	-3.29507	-1.41683
1784	85.0751	82.2403	80.7449	79.6169	-6.85578	-3.29517	-1.41695
1786	85.0753	82.2404	80.7451	79.617	-6.85588	-3.29528	-1.41707
1788	85.0754	82.2406	80.7452	79.617	-6.85599	-3.29539	-1.41718
1790	85.0756	82.2407	80.7454	79.6171	-6.85609	-3.29549	-1.4173
1792	85.0757	82.2408	80.7455	79.6171	-6.8562	-3.2956	-1.41742
1794	85.0758	82.241	80.7456	79.6172	-6.8563	-3.29571	-1.41754
1796	85.076	82.2411	80.7458	79.6172	-6.85641	-3.29581	-1.41766
1798	85.0761	82.2413	80.7459	79.6173	-6.85651	-3.29592	-1.41777
1800	85.0762	82.2414	80.7461	79.6173	-6.85661	-3.29603	-1.41789
1802	85.0764	82.2415	80.7462	79.6174	-6.85672	-3.29614	-1.41801
1804	85.0765	82.2417	80.7464	79.6174	-6.85682	-3.29624	-1.41813
1806	85.0766	82.2418	80.7465	79.6175	-6.85693	-3.29635	-1.41825
1808	85.0768	82.242	80.7467	79.6175	-6.85703	-3.29646	-1.41836
1810	85.0769	82.2421	80.7468	79.6176	-6.85714	-3.29656	-1.41848
1812	85.0771	82.2422	80.747	79.6176	-6.85724	-3.29667	-1.4186
1814	85.0772	82.2424	80.7471	79.6177	-6.85734	-3.29678	-1.41872
1816	85.0773	82.2425	80.7473	79.6177	-6.85745	-3.29688	-1.41883
1818	85.0775	82.2426	80.7474	79.6177	-6.85755	-3.29699	-1.41895
1820	85.0776	82.2428	80.7476	79.6178	-6.85766	-3.2971	-1.41907
1822	85.0777	82.2429	80.7477	79.6178	-6.85776	-3.2972	-1.41919
1824	85.0779	82.2431	80.7479	79.6179	-6.85787	-3.29731	-1.41931
1826	85.078	82.2432	80.748	79.6179	-6.85797	-3.29742	-1.41942
1828	85.0781	82.2433	80.7481	79.618	-6.85807	-3.29752	-1.4195
1830	85.0783	82.2435	80.7482	79.618	-6.85818	-3.29763	-1.41958
1832	85.0784	82.2436	80.7483	79.618	-6.85828	-3.29774	-1.41966
1834	85.0786	82.2438	80.7484	79.6181	-6.85839	-3.29785	-1.41974
1836	85.0787	82.2438	80.7485	79.6181	-6.85849	-3.29792	-1.41982
1838	85.0788	82.2439	80.7486	79.6181	-6.8586	-3.298	-1.4199
1840	85.079	82.244	80.7487	79.6182	-6.8587	-3.29807	-1.41998
1842	85.079	82.2441	80.7488	79.6182	-6.85877	-3.29814	-1.42006
1844	85.0791	82.2442	80.7489	79.6183	-6.85884	-3.29821	-1.42014
1846	85.0792	82.2443	80.749	79.6183	-6.85891	-3.29829	-1.42022
1848	85.0793	82.2444	80.7491	79.6183	-6.85898	-3.29836	-1.4203
1850	85.0794	82.2445	80.7492	79.6184	-6.85905	-3.29843	-1.42038
1852	85.0795	82.2446	80.7493	79.6184	-6.85912	-3.2985	-1.42046
1854	85.0796	82.2446	80.7494	79.6184	-6.85919	-3.29858	-1.42054
1856	85.0796	82.2447	80.7495	79.6185	-6.85926	-3.29865	-1.42062
1858	85.0797	82.2448	80.7495	79.6185	-6.85933	-3.29872	-1.4207
1860	85.0798	82.2449	80.7496	79.6185	-6.8594	-3.29879	-1.42078
1862	85.0799	82.245	80.7497	79.6186	-6.85947	-3.29887	-1.42086
1864	85.08	82.2451	80.7498	79.6186	-6.85954	-3.29894	-1.42094
1866	85.0801	82.2452	80.7499	79.6186	-6.85961	-3.29901	-1.42102
1868	85.0802	82.2453	80.75	79.6187	-6.85968	-3.29909	-1.4211
1870	85.0803	82.2454	80.7501	79.6187	-6.85975	-3.29916	-1.42118
1872	85.0803	82.2454	80.7502	79.6187	-6.85982	-3.29923	-1.42126
1874	85.0804	82.2455	80.7503	79.6188	-6.8599	-3.2993	-1.42134
1876	85.0805	82.2456	80.7504	79.6188	-6.85997	-3.29938	-1.42142
1878	85.0806	82.2457	80.7505	79.6188	-6.86004	-3.29945	-1.4215
1880	85.0807	82.2458	80.7506	79.6189	-6.86011	-3.29952	-1.42158
1882	85.0808	82.2459	80.7507	79.6189	-6.86018	-3.29959	-1.42166
1884	85.0809	82.246	80.7508	79.6189	-6.86025	-3.29967	-1.42174
1886	85.081	82.2461	80.7509	79.6189	-6.86032	-3.29974	-1.42181
1888	85.081	82.2461	80.751	79.619	-6.86039	-3.29981	-1.42189
1890	85.0811	82.2462	80.7511	79.619	-6.86046	-3.29988	-1.42197
1892	85.0812	82.2463	80.7512	79.619	-6.86053	-3.29996	-1.42205
1894	85.0813	82.2464	80.7513	79.619	-6.8606	-3.30003	-1.42213
1896	85.0814	82.2465	80.7514	79.6191	-6.86067	-3.3001	-1.42221
1898	85.0815	82.2466	80.7515	79.6191	-6.86074	-3.30017	-1.42229
1900	85.0816	82.2467	80.7515	79.6191	-6.86081	-3.30025	-1.42237
1902	85.0816	82.2468	80.7516	79.6192	-6.86088	-3.30032	-1.42245
1904	85.0817	82.2469	80.7517	79.6192	-6.86095	-3.30039	-1.42253
1906	85.0818	82.2469	80.7518	79.6192	-6.86102	-3.30046	-1.42261
1908	85.0819	82.247	80.7519	79.6192	-6.8611	-3.30054	-1.42269
1910	85.082	82.2471	80.752	79.6193	-6.86117	-3.30061	-1.42277
1912	85.0821	82.2472	80.7521	79.6193	-6.86124	-3.30068	-1.42285
1914	85.0822	82.2473	80.7522	79.6193	-6.86131	-3.30075	-1.42293
1916	85.0823	82.2474	80.7523	79.6193	-6.86138	-3.30083	-1.42301
1918	85.0823	82.2475	80.7524	79.6193	-6.86145	-3.3009	-1.42308
1920	85.0824	82.2476	80.7525	79.6194	-6.86152	-3.30097	-1.42314
1922	85.0825	82.2476	80.7525	79.6194	-6.86159	-3.30104	-1.42319
1924	85.0826	82.2477	80.7526	79.6194	-6.86166	-3.30112	-1.42324
1926	85.0827	82.2478	80.7526	79.6194	-6.86173	-3.30119	-1.4233
1928	85.0828	82.2479	80.7527	79.6195	-6.8618	-3.30124	-1.42335
1930	85.0829	82.2479	80.7528	79.6195	-6.86187	-3.30129	-1.4234
1932	85.0829	82.248	80.7528	79.6195	-6.86194	-3.30134	-1.42345
1934	85.083	82.2481	80.7529	79.6195	-6.86199	-3.30138	-1.42351
1936	85.0831	82.2481	80.7529	79.6195	-6.86203	-3.30143	-1.42356
1938	85.0831	82.2482	80.753	79.6196	-6.86208	-3.30148	-1.42361
1940	85.0832	82.2482	80.7531	79.6196	-6.86213	-3.30153	-1.42366
1942	85.0832	82.2483	80.7531	79.6196	-6.86217	-3.30158	-1.42372
1944	85.0833	82.2483	80.7532	79.6196	-6.86222	-3.30162	-1.42377
1946	85.0833	82.2484	80.7532	79.6196	-6.86227	-3.30167	-1.42382
1948	85.0834	82.2484	80.7533	79.6197	-6.86231	-3.30172	-1.42387
1950	85.0834	82.2485	80.7534	79.6197	-6.86236	-3.30177	-1.42393
1952	85.0835	82.2486	80.7534	79.6197	-6.86241	-3.30182	-1.42398
1954	85.0835	82.2486	80.7535	79.6197	-6.86245	-3.30186	-1.42403
1956	85.0836	82.2487	80.7535	79.6197	-6.8625	-3.30191	-1.42409
1958	85.0837	82.2487	80.7536	79.6198	-6.86255	-3.30196	-1.42414
1960	85.0837	82.2488	80.7537	79.6198	-6.8626	-3.30201	-1.42419
1962	85.0838	82.2488	80.7537	79.6198	-6.86264	-3.30206	-1.42424
1964	85.0838	82.2489	80.7538	79.6198	-6.86269	-3.30211	-1.4243
1966	85.0839	82.2489	80.7538	79.6198	-6.86274	-3.30215	-1.42435
1968	85.0839	82.249	80.7539	79.6198	-6.86278	-3.3022	-1.4244
1970	85.084	82.2491	80.754	79.6199	-6.86283	-3.30225	-1.42445
1972	85.084	82.2491	80.754	79.6199	-6.86288	-3.3023	-1.42451
1974	85.0841	82.2492	80.7541	79.6199	-6.86292	-3.30235	-1.42456
1976	85.0841	82.2492	80.7541	79.6199	-6.86297	-3.30239	-1.42461
1978	85.0842	82.2493	80.7542	79.6199	-6.86302	-3.30244	-1.42467
1980	85.0843	82.2493	80.7543	79.6199	-6.86306	-3.30249	-1.42472
1982	85.0843	82.2494	80.7543	79.62	-6.86311	-3.30254	-1.42477
1984	85.0844	82.2494	80.7544	79.62	-6.86316	-3.30259	-1.42482
1986	85.0844	82.2495	80.7544	79.62	-6.8632	-3.30263	-1.42488
1988	85.0845	82.2496	80.7545	79.62	-6.86325	-3.30268	-1.42493
1990	85.0845	82.2496	80.7545	79.62	-6.8633	-3.30273	-1.42498
1992	85.0846	82.2497	80.7546	79.62	-6.86334	-3.30278	-1.42503
1994	85.0846	82.2497	80.7547	79.6201	-6.86339	-3.30283	-1.42509
1996	85.0847	82.2498	80.7547	79.6201	-6.86344	-3.30288	-1.42514
1998	85.0847	82.2498	80.7548	79.6201	-6.86349	-3.30292	-1.42519
2000	85.0848	82.2499	80.7548	79.6201	-6.86353	-3.30297	-1.42524

## Sheet: Fig6E
Region	Coarse mesh max Ca	Fine mesh max Ca	Coarse mesh avg Ca	Coarse mesh avg Ca
Head	4.63326	4.55656	1.23385	1.16141
Neck	5.21524	5.1882	0.697925	0.667441
Shaft	0.148844	0.146937	0.075956	0.073917

## Sheet: Fig6F
Time (ms)	IMS ATP -fast diff	IMS ATP - ODE	IMS ATP err	Cyto ATP - fast diff	Cyto ATP - ODE	Cyto ATP err
0	0.325	0.325	-2.88658e-12	0.325	0.325	-3.66798e-06
0.25	0.289188	0.294779	-1.89655	0.324844	0.324707	0.0421554
0.5	0.264941	0.264558	0.145057	0.324456	0.324415	0.0126811
0.75	0.248791	0.251471	-1.06575	0.323912	0.323776	0.0419221
1	0.238344	0.238419	-0.0314373	0.323269	0.323137	0.0409299
1.25	0.23195	0.233905	-0.835798	0.322567	0.322367	0.0620288
1.5	0.228511	0.229424	-0.397976	0.321835	0.321598	0.0737981
1.75	0.227225	0.229313	-0.910692	0.321092	0.320807	0.0891132
2	0.227432	0.229228	-0.783518	0.320354	0.320015	0.105809
2.25	0.228776	0.231371	-1.12168	0.31963	0.319257	0.116701
2.5	0.230925	0.233531	-1.11605	0.318928	0.318499	0.13443
2.75	0.233642	0.236771	-1.32155	0.318253	0.317801	0.141988
3	0.236731	0.240022	-1.37117	0.317606	0.317104	0.15852
3.25	0.240082	0.243718	-1.49222	0.316993	0.316477	0.162873
3.5	0.243581	0.24742	-1.55169	0.316411	0.315852	0.177068
3.75	0.247163	0.25121	-1.61098	0.315865	0.3153	0.179281
4	0.250762	0.255002	-1.66281	0.315352	0.31475	0.191365
4.25	0.254335	0.258682	-1.68036	0.314871	0.314271	0.190774
4.5	0.25785	0.26236	-1.71896	0.314422	0.313794	0.200066
4.75	0.26128	0.265817	-1.7068	0.314005	0.313385	0.197776
5	0.264606	0.269271	-1.73235	0.313618	0.312977	0.204879
5.25	0.267813	0.272448	-1.70143	0.313261	0.312631	0.201447
5.5	0.270892	0.27562	-1.71541	0.312932	0.312287	0.206534
5.75	0.273841	0.278495	-1.671	0.312628	0.311998	0.201924
6	0.27666	0.281363	-1.67129	0.312349	0.311711	0.204629
6.25	0.279354	0.283932	-1.61243	0.312092	0.311474	0.198333
6.5	0.281903	0.286494	-1.60274	0.311859	0.311239	0.199378
6.75	0.284298	0.28877	-1.54842	0.31165	0.311047	0.193939
7	0.286581	0.291037	-1.53112	0.311458	0.310856	0.193567
7.25	0.288763	0.293036	-1.45829	0.311281	0.310704	0.185597
7.5	0.290766	0.295027	-1.44452	0.311129	0.310553	0.185405
7.75	0.292677	0.296773	-1.38006	0.310989	0.310435	0.178447
8	0.294498	0.29851	-1.34403	0.310862	0.310319	0.175083
8.25	0.296158	0.300026	-1.28922	0.310756	0.310231	0.169221
8.5	0.297761	0.301534	-1.25124	0.310657	0.310144	0.165353
8.75	0.299232	0.302844	-1.19271	0.310574	0.310082	0.158897
9	0.300626	0.304148	-1.15798	0.310501	0.31002	0.155202
9.25	0.301932	0.305276	-1.09544	0.310439	0.309979	0.148148
9.5	0.303141	0.306398	-1.06294	0.310388	0.30994	0.144522
9.75	0.304292	0.307367	-1.00047	0.310343	0.309918	0.137382
10	0.305344	0.30833	-0.968707	0.31031	0.309896	0.133677
10.25	0.306349	0.309161	-0.909419	0.310283	0.30989	0.126826
10.5	0.307268	0.309985	-0.876719	0.310265	0.309884	0.122888
10.75	0.308139	0.310695	-0.822768	0.310252	0.309891	0.11658
11	0.308948	0.3114	-0.787604	0.310246	0.309898	0.112279
11.25	0.309696	0.312006	-0.740404	0.310247	0.309916	0.106664
11.5	0.310416	0.312608	-0.701419	0.31025	0.309934	0.101899
11.75	0.311054	0.313126	-0.661673	0.310262	0.309962	0.0970509
12	0.311692	0.313639	-0.62077	0.310274	0.309989	0.092067
12.25	0.312241	0.314081	-0.585852	0.310296	0.310024	0.0876992
12.5	0.312781	0.314519	-0.552639	0.310318	0.310059	0.0834997
12.75	0.313282	0.314896	-0.512384	0.310344	0.3101	0.0785902
13	0.313736	0.31527	-0.4866	0.310375	0.310142	0.0751381
13.25	0.314189	0.315592	-0.444632	0.310406	0.310188	0.0700978
13.5	0.314579	0.315912	-0.421964	0.310442	0.310235	0.066947
13.75	0.314957	0.316188	-0.389375	0.310481	0.310285	0.0628644
14	0.315327	0.316461	-0.35851	0.310519	0.310336	0.0589429
14.25	0.31564	0.316698	-0.33415	0.310563	0.310391	0.0556836
14.5	0.315954	0.316933	-0.309144	0.310608	0.310445	0.0523628
14.75	0.316253	0.317138	-0.27903	0.310653	0.310502	0.0486083
15	0.316512	0.31734	-0.261121	0.310702	0.310559	0.0459797
15.25	0.31677	0.317517	-0.23518	0.310751	0.310619	0.0426742
15.5	0.317017	0.317692	-0.212441	0.310801	0.310678	0.039651
15.75	0.31723	0.317846	-0.193712	0.310854	0.310739	0.0370355
16	0.317443	0.317998	-0.174557	0.310907	0.3108	0.0343856
16.25	0.317652	0.318133	-0.151005	0.31096	0.310863	0.0314181
16.5	0.317827	0.318266	-0.137749	0.311017	0.310925	0.0293155
16.75	0.318003	0.318384	-0.119849	0.311073	0.310989	0.0268935
17	0.318178	0.318502	-0.101632	0.311129	0.311053	0.0244498
17.25	0.318329	0.318607	-0.0871416	0.311187	0.311117	0.0223568
17.5	0.318474	0.318711	-0.0744169	0.311245	0.311182	0.0204057
17.75	0.318618	0.318805	-0.0585001	0.311303	0.311247	0.018282
18	0.318755	0.318898	-0.0447534	0.311362	0.311312	0.0163163
18.25	0.318875	0.318983	-0.033664	0.311422	0.311377	0.0146076
18.5	0.318995	0.319067	-0.022375	0.311483	0.311442	0.0128904
18.75	0.319115	0.319144	-0.00890894	0.311543	0.311508	0.0110991
19	0.319223	0.31922	0.000689121	0.311604	0.311574	0.00954783
19.25	0.319323	0.319291	0.0100381	0.311665	0.31164	0.00808262
19.5	0.319424	0.319361	0.0195309	0.311726	0.311705	0.00661485
19.75	0.319524	0.319427	0.0304963	0.311787	0.311771	0.00513831
20	0.319613	0.319492	0.0376494	0.311849	0.311837	0.00385402
20.25	0.319698	0.319554	0.0452152	0.311911	0.311903	0.00262338
20.5	0.319784	0.319615	0.0528834	0.311973	0.311969	0.0013945
20.75	0.319869	0.319672	0.061538	0.312035	0.312034	0.000199188
21	0.319945	0.31973	0.0673529	0.312097	0.3121	-0.000899342
21.25	0.320019	0.319785	0.0732778	0.31216	0.312166	-0.00192724
21.5	0.320093	0.31984	0.0792746	0.312222	0.312231	-0.0029503
21.75	0.320167	0.319892	0.0859253	0.312284	0.312297	-0.00391313
22	0.320236	0.319945	0.0910401	0.312347	0.312362	-0.00485538
22.25	0.320301	0.319996	0.0955485	0.312409	0.312427	-0.00571793
22.5	0.320367	0.320046	0.100107	0.312472	0.312492	-0.00657347
22.75	0.320432	0.320095	0.105093	0.312534	0.312557	-0.00735272
23	0.320496	0.320145	0.10982	0.312596	0.312622	-0.00813132
23.25	0.320555	0.320193	0.113162	0.312659	0.312686	-0.00886981
23.5	0.320614	0.32024	0.116537	0.312721	0.312751	-0.00959976
23.75	0.320672	0.320287	0.120189	0.312783	0.312815	-0.0102444
24	0.320731	0.320334	0.123868	0.312845	0.312879	-0.01088
24.25	0.320787	0.32038	0.127035	0.312908	0.312943	-0.0114782
24.5	0.320841	0.320427	0.12947	0.312969	0.313007	-0.012119
24.75	0.320895	0.320472	0.132079	0.313031	0.313071	-0.0126702
25	0.320949	0.320518	0.134706	0.313093	0.313135	-0.0132115
25.25	0.321003	0.320563	0.137471	0.313155	0.313198	-0.0136622
25.5	0.321055	0.320608	0.139601	0.313217	0.313261	-0.0141924
25.75	0.321106	0.320652	0.141414	0.313278	0.313324	-0.0146905
26	0.321156	0.320697	0.143238	0.31334	0.313387	-0.0151781
26.25	0.321207	0.320741	0.145146	0.313401	0.31345	-0.015575
26.5	0.321257	0.320786	0.147064	0.313463	0.313513	-0.0159611
26.75	0.321307	0.32083	0.148684	0.313524	0.313575	-0.0163421
27	0.321355	0.320874	0.149904	0.313585	0.313638	-0.0168072
27.25	0.321403	0.320918	0.151175	0.313646	0.3137	-0.0171827
27.5	0.321451	0.320961	0.152451	0.313707	0.313762	-0.0175473
27.75	0.321499	0.321005	0.153767	0.313768	0.313824	-0.0178234
28	0.321547	0.321049	0.15504	0.313829	0.313885	-0.0181054
28.25	0.321593	0.321093	0.15584	0.313889	0.313947	-0.0184841
28.5	0.321639	0.321136	0.156643	0.313949	0.314008	-0.0188517
28.75	0.321686	0.32118	0.157469	0.314009	0.314069	-0.0191331
29	0.321732	0.321223	0.158298	0.31407	0.314131	-0.0194034
29.25	0.321778	0.321267	0.159145	0.31413	0.314191	-0.0195889
29.5	0.321824	0.32131	0.159825	0.31419	0.314252	-0.0198585
29.75	0.321869	0.321354	0.160292	0.314249	0.314313	-0.020172
30	0.321914	0.321397	0.160761	0.314309	0.314373	-0.0204742
30.25	0.321959	0.321441	0.161243	0.314369	0.314434	-0.0206945
30.5	0.322004	0.321484	0.161726	0.314428	0.314494	-0.0209035
30.75	0.322049	0.321527	0.162219	0.314488	0.314554	-0.021032
31	0.322093	0.321571	0.162571	0.314547	0.314614	-0.0212632
31.25	0.322138	0.321614	0.162783	0.314606	0.314674	-0.0215349
31.5	0.322182	0.321657	0.162996	0.314665	0.314733	-0.0217952
31.75	0.322226	0.321701	0.163218	0.314724	0.314793	-0.0219778
32	0.32227	0.321744	0.163442	0.314782	0.314852	-0.0221492
32.25	0.322314	0.321787	0.163675	0.314841	0.314911	-0.0222442
32.5	0.322358	0.32183	0.163853	0.3149	0.31497	-0.0223895
32.75	0.322401	0.321874	0.163872	0.314958	0.315029	-0.0226425
33	0.322444	0.321917	0.163892	0.315016	0.315088	-0.0228841
33.25	0.322488	0.32196	0.163923	0.315074	0.315147	-0.0230521
33.5	0.322531	0.322003	0.163956	0.315132	0.315205	-0.0232087
33.75	0.322574	0.322046	0.164	0.31519	0.315264	-0.0232929
34	0.322618	0.322089	0.164046	0.315248	0.315322	-0.0233659
34.25	0.322661	0.322132	0.163974	0.315306	0.31538	-0.0235458
34.5	0.322703	0.322175	0.163849	0.315363	0.315438	-0.0237894
34.75	0.322746	0.322218	0.163738	0.31542	0.315496	-0.0239628
35	0.322789	0.322261	0.163629	0.315478	0.315554	-0.024125
35.25	0.322832	0.322304	0.163535	0.315535	0.315611	-0.0242182
35.5	0.322874	0.322347	0.163444	0.315592	0.315669	-0.0243002
35.75	0.322917	0.32239	0.163368	0.31565	0.315726	-0.0243144
36	0.322959	0.322433	0.163159	0.315706	0.315784	-0.0245307
36.25	0.323002	0.322476	0.162939	0.315763	0.315841	-0.0247245
36.5	0.323044	0.322519	0.162722	0.315819	0.315898	-0.024907
36.75	0.323086	0.322562	0.162523	0.315876	0.315955	-0.0250238
37	0.323128	0.322604	0.162328	0.315932	0.316011	-0.0251292
37.25	0.32317	0.322647	0.162152	0.315988	0.316068	-0.0251698
37.5	0.323213	0.32269	0.161979	0.316045	0.316125	-0.0251992
37.75	0.323254	0.322732	0.161732	0.316101	0.316181	-0.0253273
38	0.323296	0.322775	0.161428	0.316156	0.316237	-0.0255489
38.25	0.323338	0.322818	0.161146	0.316212	0.316293	-0.0257075
38.5	0.32338	0.32286	0.160867	0.316268	0.31635	-0.0258548
38.75	0.323421	0.322903	0.160611	0.316323	0.316405	-0.0259399
39	0.323463	0.322945	0.160359	0.316379	0.316461	-0.0260137
39.25	0.323505	0.322987	0.160131	0.316435	0.316517	-0.0260262
39.5	0.323546	0.32303	0.159903	0.31649	0.316573	-0.0260349
39.75	0.323588	0.323072	0.159548	0.316545	0.316628	-0.0262455
40	0.323629	0.323114	0.159197	0.3166	0.316683	-0.0264446
40.25	0.32367	0.323157	0.158872	0.316654	0.316739	-0.0265839
40.5	0.323711	0.323199	0.158552	0.316709	0.316794	-0.0267119
40.75	0.323752	0.323241	0.158257	0.316764	0.316849	-0.0267808
41	0.323794	0.323283	0.157968	0.316819	0.316904	-0.0268383
41.25	0.323835	0.323325	0.157705	0.316874	0.316959	-0.0268375
41.5	0.323876	0.323367	0.157437	0.316928	0.317013	-0.0268441
41.75	0.323917	0.323409	0.157046	0.316982	0.317068	-0.027051
42	0.323957	0.323451	0.156661	0.317036	0.317122	-0.0272463
42.25	0.323998	0.323492	0.156304	0.31709	0.317177	-0.0273846
42.5	0.324039	0.323534	0.155953	0.317144	0.317231	-0.0275114
42.75	0.324079	0.323576	0.15563	0.317198	0.317285	-0.0275818
43	0.32412	0.323617	0.155312	0.317252	0.317339	-0.0276407
43.25	0.324161	0.323659	0.155024	0.317305	0.317393	-0.027644
43.5	0.324201	0.323701	0.154742	0.317359	0.317447	-0.0276356
43.75	0.324242	0.323742	0.15437	0.317413	0.317501	-0.0277716
44	0.324282	0.323783	0.153955	0.317466	0.317554	-0.027978
44.25	0.324322	0.323825	0.15357	0.317519	0.317608	-0.0281299
44.5	0.324362	0.323866	0.153191	0.317572	0.317661	-0.0282702
44.75	0.324402	0.323907	0.152842	0.317625	0.317715	-0.0283564
45	0.324442	0.323948	0.1525	0.317678	0.317768	-0.0284309
45.25	0.324483	0.323989	0.152189	0.317731	0.317821	-0.0284521
45.5	0.324523	0.324031	0.151884	0.317784	0.317874	-0.0284614
45.75	0.324563	0.324071	0.15161	0.317836	0.317927	-0.028418
46	0.324602	0.324112	0.151177	0.317889	0.31798	-0.0286323
46.25	0.324642	0.324153	0.150763	0.317941	0.318032	-0.0288138
46.5	0.324682	0.324194	0.150356	0.317993	0.318085	-0.0289835
46.75	0.324721	0.324235	0.149981	0.318045	0.318137	-0.0291013
47	0.324761	0.324275	0.149613	0.318097	0.31819	-0.0292071
47.25	0.3248	0.324316	0.149276	0.318149	0.318242	-0.0292616
47.5	0.32484	0.324357	0.148946	0.318201	0.318294	-0.0293042
47.75	0.324879	0.324397	0.148648	0.318253	0.318346	-0.0292958
48	0.324919	0.324438	0.148358	0.318305	0.318398	-0.0292756
48.25	0.324958	0.324478	0.147965	0.318357	0.31845	-0.0294152
48.5	0.324997	0.324518	0.147526	0.318408	0.318502	-0.0296262
48.75	0.325036	0.324558	0.147119	0.318459	0.318554	-0.0297872
49	0.325075	0.324599	0.14672	0.31851	0.318605	-0.0299361
49.25	0.325114	0.324639	0.146352	0.318561	0.318657	-0.0300354
49.5	0.325153	0.324679	0.145993	0.318612	0.318708	-0.0301226
49.75	0.325192	0.324719	0.145665	0.318663	0.31876	-0.0301606
50	0.325231	0.324759	0.145346	0.318715	0.318811	-0.0301865
50.25	0.32527	0.324798	0.145059	0.318766	0.318862	-0.0301637
50.5	0.325309	0.324838	0.144771	0.318817	0.318913	-0.0301408
50.75	0.325347	0.324878	0.144326	0.318867	0.318964	-0.0303578
51	0.325385	0.324918	0.14389	0.318917	0.319015	-0.0305625
51.25	0.325423	0.324957	0.143485	0.318967	0.319065	-0.0307193
51.5	0.325462	0.324997	0.143089	0.319018	0.319116	-0.0308637
51.75	0.3255	0.325036	0.142725	0.319068	0.319167	-0.0309607
52	0.325538	0.325076	0.142369	0.319118	0.319217	-0.0310452
52.25	0.325577	0.325115	0.142045	0.319168	0.319267	-0.0310827
52.5	0.325615	0.325154	0.14173	0.319218	0.319318	-0.0311077
52.75	0.325653	0.325193	0.141447	0.319268	0.319368	-0.0310861
53	0.325692	0.325232	0.141172	0.319319	0.319418	-0.031052
53.25	0.325729	0.325271	0.140747	0.319368	0.319468	-0.031242
53.5	0.325767	0.32531	0.140306	0.319417	0.319518	-0.0314563
53.75	0.325805	0.325349	0.139897	0.319466	0.319567	-0.0316246
54	0.325842	0.325388	0.139497	0.319516	0.319617	-0.0317803
54.25	0.32588	0.325427	0.139129	0.319565	0.319667	-0.0318904
54.5	0.325917	0.325466	0.138769	0.319614	0.319716	-0.0319879
54.75	0.325955	0.325504	0.138441	0.319663	0.319766	-0.0320401
55	0.325993	0.325543	0.138122	0.319712	0.319815	-0.0320796
55.25	0.32603	0.325582	0.137835	0.319762	0.319864	-0.0320743
55.5	0.326068	0.32562	0.137557	0.319811	0.319913	-0.0320563
55.75	0.326105	0.325658	0.137264	0.31986	0.319962	-0.03206
56	0.326142	0.325697	0.136811	0.319908	0.320011	-0.0322976
56.25	0.326179	0.325735	0.136389	0.319956	0.32006	-0.0324909
56.5	0.326216	0.325773	0.135977	0.320004	0.320109	-0.0326714
56.75	0.326253	0.325811	0.135596	0.320052	0.320158	-0.0328079
57	0.32629	0.32585	0.135223	0.320101	0.320206	-0.0329316
57.25	0.326327	0.325888	0.134883	0.320149	0.320255	-0.0330118
57.5	0.326364	0.325925	0.134551	0.320197	0.320303	-0.033079
57.75	0.326401	0.325963	0.13425	0.320245	0.320351	-0.0331031
58	0.326438	0.326001	0.133959	0.320293	0.3204	-0.0331142
58.25	0.326475	0.326039	0.133698	0.320342	0.320448	-0.0330824
58.5	0.326512	0.326077	0.133445	0.32039	0.320496	-0.0330416
58.75	0.326548	0.326114	0.133001	0.320437	0.320544	-0.033275
59	0.326584	0.326152	0.132567	0.320484	0.320592	-0.0334954
59.25	0.32662	0.326189	0.132164	0.320531	0.320639	-0.0336735
59.5	0.326657	0.326227	0.13177	0.320579	0.320687	-0.0338385
59.75	0.326693	0.326264	0.131407	0.320626	0.320735	-0.0339615
60	0.326729	0.326301	0.131053	0.320673	0.320782	-0.0340714
60.25	0.326765	0.326339	0.13073	0.32072	0.32083	-0.0341397
60.5	0.326801	0.326376	0.130416	0.320767	0.320877	-0.0341948
60.75	0.326838	0.326413	0.130132	0.320814	0.320924	-0.0342086
61	0.326874	0.32645	0.129858	0.320862	0.320971	-0.0342092
61.25	0.32691	0.326487	0.129614	0.320909	0.321018	-0.0341688
61.5	0.326946	0.326524	0.129321	0.320956	0.321065	-0.0341971
61.75	0.326981	0.326561	0.128886	0.321002	0.321112	-0.034428
62	0.327017	0.326597	0.128461	0.321048	0.321159	-0.0346456
62.25	0.327052	0.326634	0.128066	0.321094	0.321206	-0.0348227
62.5	0.327088	0.326671	0.12768	0.32114	0.321253	-0.0349864
62.75	0.327123	0.326707	0.127324	0.321186	0.321299	-0.03511
63	0.327159	0.326744	0.126978	0.321232	0.321346	-0.0352202
63.25	0.327194	0.32678	0.126661	0.321279	0.321392	-0.0352905
63.5	0.32723	0.326817	0.126354	0.321325	0.321438	-0.0353474
63.75	0.327265	0.326853	0.126076	0.321371	0.321484	-0.0353648
64	0.327301	0.326889	0.125808	0.321417	0.321531	-0.0353688
64.25	0.327336	0.326925	0.125569	0.321463	0.321577	-0.0353335
64.5	0.327371	0.326962	0.12534	0.321509	0.321623	-0.0352847
64.75	0.327406	0.326998	0.124926	0.321554	0.321668	-0.0354983
65	0.327441	0.327034	0.124499	0.321599	0.321714	-0.0357303
65.25	0.327476	0.32707	0.124101	0.321644	0.32176	-0.0359236
65.5	0.32751	0.327106	0.123713	0.321689	0.321806	-0.0361033
65.75	0.327545	0.327141	0.123353	0.321735	0.321851	-0.0362445
66	0.32758	0.327177	0.123003	0.32178	0.321897	-0.036372
66.25	0.327614	0.327213	0.122682	0.321825	0.321942	-0.0364615
66.5	0.327649	0.327249	0.122371	0.32187	0.321987	-0.0365372
66.75	0.327684	0.327284	0.122088	0.321915	0.322032	-0.0365752
67	0.327718	0.32732	0.121815	0.32196	0.322078	-0.0365994
67.25	0.327753	0.327355	0.121569	0.322005	0.322123	-0.0365861
67.5	0.327788	0.32739	0.121334	0.32205	0.322168	-0.036559
67.75	0.327822	0.327426	0.121127	0.322095	0.322213	-0.0364947
68	0.327856	0.327461	0.120702	0.322139	0.322257	-0.0367344
68.25	0.32789	0.327496	0.120291	0.322183	0.322302	-0.0369574
68.5	0.327924	0.327531	0.119889	0.322227	0.322347	-0.0371664
68.75	0.327958	0.327566	0.119515	0.322271	0.322391	-0.0373387
69	0.327992	0.327602	0.119151	0.322315	0.322436	-0.0374971
69.25	0.328026	0.327636	0.118815	0.322359	0.32248	-0.037619
69.5	0.32806	0.327671	0.118489	0.322403	0.322524	-0.0377269
69.75	0.328094	0.327706	0.118189	0.322447	0.322569	-0.0377987
70	0.328127	0.327741	0.1179	0.322491	0.322613	-0.0378564
70.25	0.328161	0.327776	0.117638	0.322535	0.322657	-0.0378783
70.5	0.328195	0.32781	0.117387	0.322579	0.322701	-0.0378861
70.75	0.328229	0.327845	0.117161	0.322623	0.322745	-0.0378584
71	0.328263	0.32788	0.116947	0.322667	0.322789	-0.0378165
71.25	0.328297	0.327914	0.116677	0.32271	0.322832	-0.0378525
71.5	0.32833	0.327948	0.116252	0.322753	0.322876	-0.0381062
71.75	0.328363	0.327983	0.115853	0.322796	0.32292	-0.0383247
72	0.328396	0.328017	0.115465	0.322839	0.322963	-0.0385291
72.25	0.328429	0.328051	0.115102	0.322882	0.323007	-0.0386985
72.5	0.328462	0.328085	0.114751	0.322924	0.32305	-0.0388538
72.75	0.328495	0.32812	0.114425	0.322967	0.323093	-0.0389744
73	0.328528	0.328154	0.114109	0.32301	0.323136	-0.0390808
73.25	0.328561	0.328188	0.11382	0.323053	0.323179	-0.0391528
73.5	0.328594	0.328222	0.11354	0.323096	0.323222	-0.0392106
73.75	0.328627	0.328255	0.113287	0.323139	0.323265	-0.0392342
74	0.32866	0.328289	0.113044	0.323181	0.323308	-0.0392436
74.25	0.328693	0.328323	0.112826	0.323224	0.323351	-0.0392192
74.5	0.328727	0.328357	0.112619	0.323267	0.323394	-0.0391805
74.75	0.32876	0.32839	0.112428	0.32331	0.323437	-0.0391208
75	0.328792	0.328424	0.112005	0.323352	0.323479	-0.0393837
75.25	0.328824	0.328458	0.111607	0.323393	0.323522	-0.0396133
75.5	0.328856	0.328491	0.111219	0.323435	0.323564	-0.0398284
75.75	0.328889	0.328524	0.110857	0.323477	0.323606	-0.0400104
76	0.328921	0.328558	0.110505	0.323519	0.323649	-0.040178
76.25	0.328953	0.328591	0.110178	0.32356	0.323691	-0.0403126
76.5	0.328985	0.328624	0.109861	0.323602	0.323733	-0.0404328
76.75	0.329018	0.328658	0.109569	0.323644	0.323775	-0.0405203
77	0.32905	0.328691	0.109288	0.323685	0.323817	-0.0405934
77.25	0.329082	0.328724	0.109031	0.323727	0.323859	-0.0406341
77.5	0.329114	0.328757	0.108784	0.323769	0.323901	-0.0406603
77.75	0.329147	0.32879	0.108562	0.323811	0.323942	-0.0406544
78	0.329179	0.328823	0.108351	0.323852	0.323984	-0.0406339
78.25	0.329211	0.328855	0.108163	0.323894	0.324026	-0.0405815
78.5	0.329243	0.328888	0.107979	0.323936	0.324067	-0.0405246
78.75	0.329275	0.328921	0.10757	0.323976	0.324108	-0.0407812
79	0.329306	0.328954	0.107172	0.324017	0.32415	-0.0410232
79.25	0.329338	0.328986	0.106798	0.324057	0.324191	-0.0412337
79.5	0.329369	0.329019	0.106434	0.324098	0.324232	-0.0414296
79.75	0.3294	0.329051	0.106094	0.324139	0.324273	-0.0415942
80	0.329432	0.329084	0.105765	0.324179	0.324315	-0.0417441
80.25	0.329463	0.329116	0.105459	0.32422	0.324355	-0.041863
80.5	0.329495	0.329148	0.105164	0.32426	0.324396	-0.0419673
80.75	0.329526	0.329181	0.104892	0.324301	0.324437	-0.0420408
81	0.329557	0.329213	0.104631	0.324341	0.324478	-0.0420996
81.25	0.329589	0.329245	0.104393	0.324382	0.324519	-0.0421279
81.5	0.32962	0.329277	0.104165	0.324423	0.324559	-0.0421414
81.75	0.329652	0.329309	0.103961	0.324463	0.3246	-0.0421247
82	0.329683	0.329341	0.103767	0.324504	0.32464	-0.0420933
82.25	0.329714	0.329373	0.103596	0.324544	0.324681	-0.0420318
82.5	0.329746	0.329405	0.103366	0.324584	0.324721	-0.0420518
82.75	0.329776	0.329437	0.102969	0.324624	0.324761	-0.0423049
83	0.329807	0.329469	0.102583	0.324663	0.324801	-0.0425432
83.25	0.329837	0.3295	0.102219	0.324703	0.324842	-0.0427518
83.5	0.329868	0.329532	0.101866	0.324742	0.324882	-0.0429456
83.75	0.329898	0.329564	0.101535	0.324782	0.324922	-0.0431099
84	0.329929	0.329595	0.101216	0.324821	0.324961	-0.0432593
84.25	0.32996	0.329627	0.100918	0.32486	0.325001	-0.0433796
84.5	0.32999	0.329658	0.100631	0.3249	0.325041	-0.043485
84.75	0.330021	0.32969	0.100366	0.324939	0.325081	-0.0435613
85	0.330051	0.329721	0.100112	0.324979	0.32512	-0.0436229
85.25	0.330082	0.329752	0.0998792	0.325018	0.32516	-0.0436556
85.5	0.330112	0.329784	0.0996578	0.325057	0.325199	-0.0436735
85.75	0.330143	0.329815	0.0994577	0.325097	0.325239	-0.0436628
86	0.330173	0.329846	0.0992687	0.325136	0.325278	-0.0436372
86.25	0.330204	0.329877	0.0991009	0.325176	0.325317	-0.0435834
86.5	0.330235	0.329908	0.0989443	0.325215	0.325356	-0.0435146
86.75	0.330264	0.329939	0.0986199	0.325253	0.325396	-0.0436795
87	0.330294	0.32997	0.0982332	0.325292	0.325435	-0.0439311
87.25	0.330324	0.330001	0.0978675	0.32533	0.325474	-0.0441549
87.5	0.330354	0.330032	0.0975129	0.325368	0.325513	-0.0443636
87.75	0.330383	0.330062	0.0971791	0.325406	0.325551	-0.0445445
88	0.330413	0.330093	0.0968564	0.325445	0.32559	-0.0447105
88.25	0.330443	0.330124	0.0965543	0.325483	0.325629	-0.0448489
88.5	0.330472	0.330154	0.0962635	0.325521	0.325667	-0.0449724
88.75	0.330502	0.330185	0.095993	0.325559	0.325706	-0.0450685
89	0.330532	0.330216	0.0957338	0.325597	0.325745	-0.0451496
89.25	0.330561	0.330246	0.0954948	0.325636	0.325783	-0.0452036
89.5	0.330591	0.330276	0.095267	0.325674	0.325821	-0.0452425
89.75	0.330621	0.330307	0.0950593	0.325712	0.32586	-0.0452546
90	0.33065	0.330337	0.0948628	0.32575	0.325898	-0.0452517
90.25	0.33068	0.330367	0.0946862	0.325789	0.325936	-0.045222
90.5	0.33071	0.330397	0.0945209	0.325827	0.325974	-0.0451774
90.75	0.330739	0.330428	0.0943754	0.325865	0.326012	-0.0451063
91	0.330769	0.330458	0.09415	0.325903	0.32605	-0.0451459
91.25	0.330798	0.330488	0.0937708	0.32594	0.326088	-0.0453993
91.5	0.330826	0.330518	0.0934029	0.325977	0.326126	-0.0456374
91.75	0.330855	0.330548	0.0930545	0.326014	0.326163	-0.0458495
92	0.330884	0.330578	0.0927174	0.326051	0.326201	-0.0460464
92.25	0.330913	0.330607	0.0923996	0.326088	0.326239	-0.0462174
92.5	0.330942	0.330637	0.0920932	0.326125	0.326276	-0.0463733
92.75	0.330971	0.330667	0.0918059	0.326162	0.326314	-0.0465034
93	0.330999	0.330697	0.0915299	0.326199	0.326351	-0.0466184
93.25	0.331028	0.330726	0.091273	0.326236	0.326388	-0.0467079
93.5	0.331057	0.330756	0.0910274	0.326273	0.326426	-0.0467822
93.75	0.331086	0.330785	0.0908007	0.32631	0.326463	-0.0468313
94	0.331115	0.330815	0.0905852	0.326347	0.3265	-0.0468652
94.25	0.331143	0.330844	0.0903886	0.326384	0.326537	-0.0468739
94.5	0.331172	0.330874	0.0902032	0.326421	0.326574	-0.0468675
94.75	0.331201	0.330903	0.0900364	0.326458	0.326611	-0.0468362
95	0.33123	0.330932	0.0898809	0.326495	0.326648	-0.0467898
95.25	0.331259	0.330962	0.0897439	0.326532	0.326685	-0.0467186
95.5	0.331287	0.330991	0.0895916	0.326569	0.326722	-0.0466693
95.75	0.331315	0.33102	0.089218	0.326605	0.326758	-0.0469279
96	0.331343	0.331049	0.0888557	0.326641	0.326795	-0.0471713
96.25	0.331371	0.331078	0.0885116	0.326677	0.326831	-0.0473903
96.5	0.331399	0.331107	0.088179	0.326712	0.326868	-0.0475941
96.75	0.331427	0.331136	0.0878643	0.326748	0.326904	-0.0477737
97	0.331455	0.331165	0.087561	0.326784	0.326941	-0.047938
97.25	0.331483	0.331194	0.0872757	0.32682	0.326977	-0.0480783
97.5	0.331511	0.331223	0.0870017	0.326856	0.327013	-0.0482034
97.75	0.331539	0.331251	0.0867454	0.326891	0.327049	-0.0483046
98	0.331567	0.33128	0.0865006	0.326927	0.327086	-0.0483906
98.25	0.331595	0.331309	0.0862733	0.326963	0.327122	-0.048453
98.5	0.331623	0.331337	0.0860574	0.326999	0.327158	-0.0485002
98.75	0.331651	0.331366	0.085859	0.327035	0.327194	-0.0485239
99	0.331678	0.331395	0.085672	0.327071	0.327229	-0.0485323
99.25	0.331706	0.331423	0.0855022	0.327106	0.327265	-0.0485175
99.5	0.331734	0.331451	0.0853439	0.327142	0.327301	-0.0484875
99.75	0.331762	0.33148	0.0852028	0.327178	0.327337	-0.0484344
100	0.33179	0.331508	0.085073	0.327214	0.327372	-0.0483661
